# Supplementary material for: Pangenome evaluation of gene essentiality in Streptococcus pyogenes
Source: Microbiol Spectr. 2024 Jul 16;12(8):e03240-23. doi: 10.1128/spectrum.03240-23 (PMC11323703; doi:10.1128/spectrum.03240-23)
Supplement: Data S2 — Table with essentiality of genes across strains. [file spectrum.03240-23-s0002.csv]

Data S2: Table with information on pangenome, operon, Major COG category, COG category, and essentiality for studies, lineages, and conditions.
Pan-genome cluster	S119 operon	Pangenome group	COG category	Major COG category	Lineage weighted ess.	In vitro ess.	In vivo ess.	emm1 lineage ess.	emm28 lineage ess.	emm49 lineage ess.	MGAS2221_CDM_30667377	MGAS2221_NecMyo_30667377	MGAS27961_CDM_30667377	MGAS27961_Vaginal_32200972	MGAS27961_NecMyo_30667377	5448_Mouse_28832676	5448_THY_25996237	5448_Zn_30936502	NZ131_THY_25996237
accB	o_0583	Core	I	Metabolism	2	2	2	2	2	2	Essential	Essential	Essential	Essential	Essential	Essential	Essential	Essential	Essential
accD	o_0583	Core	I	Metabolism	2	2	2	2	2	2	Essential	Essential	Essential	Essential	Essential	Essential	Essential	Essential	Essential
acpS	o_0599	Core	I	Metabolism	2	2	2	2	2	2	Essential	Essential	Essential	Essential	Essential	Essential	Essential	Essential	Essential
addA	o_0241	Core	L	Information storage and processing	1.6	1.5	2	1.8	2	1	Essential	Essential	Essential	Essential	Essential	Essential	Conditionally_essential	Essential	Conditionally_essential
adhE	o_0015	Core	C	Metabolism	0.64	0.25	1	0.6	0.33	1	Non-essential	Conditionally_essential	Non-essential	Non-essential	Conditionally_essential	Essential	Non-essential	Non-essential	Conditionally_essential
adhP	o_0016	Core	C	Metabolism	0.07	0	0.25	0.2	0	0	Non-essential	Conditionally_essential	Non-essential	Non-essential	Non-essential	Non-essential	Non-essential	Non-essential	Non-essential
ahpC	o_0705	Core	O	Cellular processing and signaling	0.31	0	1	0.6	0.33	0	Non-essential	Conditionally_essential	Non-essential	Conditionally_essential	Non-essential	Essential	Non-essential	Non-essential	Non-essential
ahpF	o_0705	Core	O	Cellular processing and signaling	0.73	0.75	0.5	0.2	1	1	Non-essential	Conditionally_essential	Essential	Non-essential	Conditionally_essential	Non-essential	Non-essential	Non-essential	Conditionally_essential
alaS	o_0453	Core	J	Information storage and processing	2	2	2	2	2	2	Essential	Essential	Essential	Essential	Essential	Essential	Essential	Essential	Essential
alp3~~~spr28	NA	Accessory	M	Cellular processing and signaling	0.67	0.5	1	0	2	0	NA	NA	Essential	Essential	Essential	NA	NA	NA	NA
alr	o_0599	Core	E	Metabolism	2	2	2	2	2	2	Essential	Essential	Essential	Essential	Essential	Essential	Essential	Essential	Essential
amaP	o_0397	Core	-	Poor characterization	0.13	0	0.5	0.4	0	0	Non-essential	Non-essential	Non-essential	Non-essential	Non-essential	Essential	Non-essential	Non-essential	Non-essential
amyA	o_0419	Accessory	G	Metabolism	0.11	0	0.25	0	0.33	0	Non-essential	Non-essential	Non-essential	Conditionally_essential	Non-essential	Non-essential	Non-essential	Non-essential	NA
aphA	o_0339	Core	S	Poor characterization	0	0	0	0	0	0	Non-essential	Non-essential	Non-essential	Non-essential	Non-essential	Non-essential	Non-essential	Non-essential	Non-essential
arcA	o_0507	Core	E	Metabolism	0.89	0.25	1.25	1	0.67	1	Non-essential	Conditionally_essential	Non-essential	Conditionally_essential	Conditionally_essential	Essential	Non-essential	Essential	Conditionally_essential
arcC	o_0507	Core	E	Metabolism	0.76	0.25	1.25	0.6	0.67	1	Non-essential	Conditionally_essential	Non-essential	Conditionally_essential	Conditionally_essential	Essential	Non-essential	Non-essential	Conditionally_essential
argF	o_0507	Core	E	Metabolism	0.56	0	1.25	1	0.67	0	Non-essential	Conditionally_essential	Non-essential	Conditionally_essential	Conditionally_essential	Essential	Non-essential	Essential	Non-essential
argR	o_0722	Core	K	Information storage and processing	0.33	0.25	0	0	0	1	Non-essential	Non-essential	Non-essential	Non-essential	Non-essential	Non-essential	Non-essential	Non-essential	Conditionally_essential
argS	o_0723	Core	J	Information storage and processing	2	2	2	2	2	2	Essential	Essential	Essential	Essential	Essential	Essential	Essential	Essential	Essential
aroA	o_0434	Core	E	Metabolism	0.42	0	1.25	0.6	0.67	0	Non-essential	Conditionally_essential	Non-essential	Conditionally_essential	Conditionally_essential	Essential	Non-essential	Non-essential	Non-essential
aroB	o_0514	Core	E	Metabolism	0.33	0.25	0	0	0	1	Non-essential	Non-essential	Non-essential	Non-essential	Non-essential	Non-essential	Non-essential	Non-essential	Conditionally_essential
aroC	o_0252	Core	E	Metabolism	0.2	0	0.75	0.6	0	0	Non-essential	Conditionally_essential	Non-essential	Non-essential	Non-essential	Essential	Non-essential	Non-essential	Non-essential
aroD	o_0252	Core	E	Metabolism	0.27	0	0.75	0.8	0	0	Non-essential	Conditionally_essential	Non-essential	Non-essential	Non-essential	Essential	Non-essential	Conditionally_essential	Non-essential
arsC	o_0282	Core	P	Metabolism	0	0	0	0	0	0	Non-essential	Non-essential	Non-essential	Non-essential	Non-essential	Non-essential	Non-essential	Non-essential	Non-essential
asnA	o_0506	Core	E	Metabolism	0	0	0	0	0	0	Non-essential	Non-essential	Non-essential	Non-essential	Non-essential	Non-essential	Non-essential	Non-essential	Non-essential
asnS	o_0208	Core	J	Information storage and processing	2	2	2	2	2	2	Essential	Essential	Essential	Essential	Essential	Essential	Essential	Essential	Essential
aspS	o_0725	Core	J	Information storage and processing	2	2	2	2	2	2	Essential	Essential	Essential	Essential	Essential	Essential	Essential	Essential	Essential
atpA	o_0234	Core	C	Metabolism	2	2	2	2	2	2	Essential	Essential	Essential	Essential	Essential	Essential	Essential	Essential	Essential
atpB	o_0234	Core	C	Metabolism	2	2	2	2	2	2	Essential	Essential	Essential	Essential	Essential	Essential	Essential	Essential	Essential
atpD	o_0234	Core	C	Metabolism	2	2	2	2	2	2	Essential	Essential	Essential	Essential	Essential	Essential	Essential	Essential	Essential
atpF	o_0234	Core	C	Metabolism	2	2	2	2	2	2	Essential	Essential	Essential	Essential	Essential	Essential	Essential	Essential	Essential
birA	o_0439	Core	HK	Mix	1.67	1.75	2	2	2	1	Essential	Essential	Essential	Essential	Essential	Essential	Essential	Essential	Conditionally_essential
brnQ	o_0097	Core	E	Metabolism	0.49	0.5	0.5	0.8	0.67	0	Conditionally_essential	Conditionally_essential	Conditionally_essential	Non-essential	Conditionally_essential	Non-essential	Non-essential	Essential	Non-essential
cadX	o_0728	Accessory	K	Information storage and processing	0	0	0	0	0	0	Non-essential	Non-essential	Non-essential	Non-essential	Non-essential	Non-essential	Non-essential	Non-essential	Non-essential
carB	o_0260	Core	F	Metabolism	0.11	0	0.25	0	0.33	0	Non-essential	Non-essential	Non-essential	Conditionally_essential	Non-essential	Non-essential	Non-essential	Non-essential	Non-essential
cas1	o_0315	Accessory	L	Information storage and processing	0	0	0	0	0	0	Non-essential	Non-essential	Non-essential	Non-essential	Non-essential	Non-essential	Non-essential	Non-essential	Non-essential
cas1c	o_0511	Accessory	L	Information storage and processing	0	0	0	0	0	0	Non-essential	Non-essential	Non-essential	Non-essential	Non-essential	Non-essential	Non-essential	Non-essential	Non-essential
cas2	o_0315	Accessory	L	Information storage and processing	0	0	0	0	0	0	Non-essential	Non-essential	Non-essential	Non-essential	Non-essential	Non-essential	Non-essential	Non-essential	Non-essential
cas4	o_0511	Accessory	L	Information storage and processing	0.33	0.25	0	0	0	1	Non-essential	Non-essential	Non-essential	Non-essential	Non-essential	Non-essential	Non-essential	Non-essential	Conditionally_essential
cas5c	o_0511	Accessory	S	Poor characterization	0	0	0	0	0	0	Non-essential	Non-essential	Non-essential	Non-essential	Non-essential	Non-essential	Non-essential	Non-essential	Non-essential
cas7c	o_0511	Accessory	L	Information storage and processing	0	0	0	0	0	0	Non-essential	Non-essential	Non-essential	Non-essential	Non-essential	Non-essential	Non-essential	Non-essential	Non-essential
cas8c	o_0511	Accessory	M	Cellular processing and signaling	0.44	0.25	0.25	0	0.33	1	Non-essential	Non-essential	Non-essential	Non-essential	Conditionally_essential	Non-essential	Non-essential	Non-essential	Conditionally_essential
cas9	o_0315	Accessory	L	Information storage and processing	0.47	0.25	0.5	0.4	0	1	Non-essential	Non-essential	Non-essential	Non-essential	Non-essential	Essential	Non-essential	Non-essential	Conditionally_essential
ccdA2	NA	Core	O	Cellular processing and signaling	0.33	0.25	0	0	0	1	Non-essential	Non-essential	Non-essential	Non-essential	Non-essential	Non-essential	Non-essential	Non-essential	Conditionally_essential
ccpA	o_0164	Core	K	Information storage and processing	2	2	2	2	2	2	Essential	Essential	Essential	Essential	Essential	Essential	Essential	Essential	Essential
cdaA	o_0312	Core	S	Poor characterization	2	2	2	2	2	2	Essential	Essential	Essential	Essential	Essential	Essential	Essential	Essential	Essential
cfa	o_0401	Core	N	Cellular processing and signaling	0	0	0	0	0	0	Non-essential	Non-essential	Non-essential	Non-essential	Non-essential	Non-essential	Non-essential	Non-essential	Non-essential
citC	o_0368	Core	H	Metabolism	0.2	0	0.75	0.6	0	0	Non-essential	Conditionally_essential	Non-essential	Non-essential	Non-essential	Essential	Non-essential	Non-essential	Non-essential
citD	o_0367	Accessory	C	Metabolism	0.07	0	0.25	0.2	0	0	Non-essential	Conditionally_essential	Non-essential	Non-essential	Non-essential	Non-essential	Non-essential	Non-essential	Non-essential
citE	o_0367	Accessory	G	Metabolism	0.27	0.25	0.75	0.8	0	0	Non-essential	Conditionally_essential	Non-essential	Non-essential	Non-essential	Essential	Conditionally_essential	Non-essential	Non-essential
citF	o_0367	Accessory	H	Metabolism	0.64	0.25	1	0.6	0.33	1	Non-essential	Conditionally_essential	Non-essential	Non-essential	Conditionally_essential	Essential	Non-essential	Non-essential	Conditionally_essential
citG	o_0365	Accessory	F	Metabolism	0.07	0	0.25	0.2	0	0	Non-essential	Conditionally_essential	Non-essential	Non-essential	Non-essential	Non-essential	Non-essential	Non-essential	Non-essential
citX	o_0367	Accessory	H	Metabolism	0.2	0	0.75	0.6	0	0	Non-essential	Conditionally_essential	Non-essential	Non-essential	Non-essential	Essential	Non-essential	Non-essential	Non-essential
clpX	o_0279	Core	O	Cellular processing and signaling	1.4	1	1.75	1.2	2	1	Non-essential	Conditionally_essential	Essential	Essential	Essential	Essential	Conditionally_essential	Essential	Conditionally_essential
cls	o_0379	Core	I	Metabolism	1.4	1	1.75	1.2	2	1	Non-essential	Conditionally_essential	Essential	Essential	Essential	Essential	Conditionally_essential	Essential	Conditionally_essential
cmk	o_0249	Core	F	Metabolism	1.47	1.25	1.75	1.4	2	1	Non-essential	Conditionally_essential	Essential	Essential	Essential	Essential	Essential	Essential	Conditionally_essential
coaA	o_0385	Core	F	Metabolism	2	2	2	2	2	2	Essential	Essential	Essential	Essential	Essential	Essential	Essential	Essential	Essential
coaB	o_0382	Core	H	Metabolism	1.87	2	1.5	1.6	2	2	Essential	Non-essential	Essential	Essential	Essential	Essential	Essential	Essential	Essential
coaC	o_0382	Core	H	Metabolism	1.87	2	1.5	1.6	2	2	Essential	Non-essential	Essential	Essential	Essential	Essential	Essential	Essential	Essential
coaD	o_0505	Core	H	Metabolism	2	2	2	2	2	2	Essential	Essential	Essential	Essential	Essential	Essential	Essential	Essential	Essential
coaE	o_0156	Core	H	Metabolism	2	2	2	2	2	2	Essential	Essential	Essential	Essential	Essential	Essential	Essential	Essential	Essential
codY	o_0590	Core	K	Information storage and processing	2	2	2	2	2	2	Essential	Essential	Essential	Essential	Essential	Essential	Essential	Essential	Essential
cofE	NA	Core	S	Poor characterization	0.22	0	0.5	0	0.67	0	Non-essential	Non-essential	Non-essential	Conditionally_essential	Conditionally_essential	Non-essential	Non-essential	Non-essential	Non-essential
covR	o_0103	Core	T	Cellular processing and signaling	1.87	1.5	2	1.6	2	2	Essential	Essential	Essential	Essential	Essential	Essential	Non-essential	Essential	Essential
covS	o_0103	Core	T	Cellular processing and signaling	1.73	1.5	1.75	1.2	2	2	Essential	Essential	Essential	Essential	Essential	Conditionally_essential	Non-essential	Conditionally_essential	Essential
csn2	o_0315	Accessory	S	Poor characterization	0	0	0	0	0	0	Non-essential	Non-essential	Non-essential	Non-essential	Non-essential	Non-essential	Non-essential	Non-essential	Non-essential
cysE	o_0657	Core	E	Metabolism	0.51	0.5	0.75	1.2	0.33	0	Non-essential	Non-essential	Non-essential	Conditionally_essential	Non-essential	Essential	Essential	Essential	Non-essential
cysK	o_0528	Core	E	Metabolism	0.47	0.25	0.5	0.4	0	1	Non-essential	Non-essential	Non-essential	Non-essential	Non-essential	Essential	Non-essential	Non-essential	Conditionally_essential
cysS	o_0657	Core	J	Information storage and processing	2	2	2	2	2	2	Essential	Essential	Essential	Essential	Essential	Essential	Essential	Essential	Essential
def	o_0660	Core	J	Information storage and processing	1.67	1.75	2	2	2	1	Essential	Essential	Essential	Essential	Essential	Essential	Essential	Essential	Conditionally_essential
deoC	o_0627	Core	F	Metabolism	0.11	0	0.25	0	0.33	0	Non-essential	Non-essential	Non-essential	Non-essential	Conditionally_essential	Non-essential	Non-essential	Non-essential	Non-essential
deoD	o_0282	Core	F	Metabolism	0.58	0.5	1	1.4	0.33	0	Non-essential	Conditionally_essential	Non-essential	Non-essential	Conditionally_essential	Essential	Essential	Essential	Non-essential
der	o_0104	Core	S	Poor characterization	2	2	2	2	2	2	Essential	Essential	Essential	Essential	Essential	Essential	Essential	Essential	Essential
dinB	o_0615	Core	L	Information storage and processing	0	0	0	0	0	0	Non-essential	Non-essential	Non-essential	Non-essential	Non-essential	Non-essential	Non-essential	Non-essential	Non-essential
dltA	o_0420	Core	Q	Metabolism	1.4	1.25	2	1.2	2	1	Essential	Essential	Essential	Essential	Essential	Essential	Non-essential	Non-essential	Conditionally_essential
dltB	o_0420	Core	M	Cellular processing and signaling	1.47	1.5	2	1.4	2	1	Essential	Essential	Essential	Essential	Essential	Essential	Conditionally_essential	Non-essential	Conditionally_essential
dltC	o_0420	Core	IQ	Metabolism	1.07	1	2	1.2	2	0	Essential	Essential	Essential	Essential	Essential	Essential	Non-essential	Non-essential	Non-essential
dltD	o_0420	Core	M	Cellular processing and signaling	1.07	1	2	1.2	2	0	Essential	Essential	Essential	Essential	Essential	Essential	Non-essential	Non-essential	Non-essential
dnaA	o_0001	Core	L	Information storage and processing	2	2	2	2	2	2	Essential	Essential	Essential	Essential	Essential	Essential	Essential	Essential	Essential
dnaG	o_0244	Core	L	Information storage and processing	2	2	2	2	2	2	Essential	Essential	Essential	Essential	Essential	Essential	Essential	Essential	Essential
dnaI	o_0104	Core	L	Information storage and processing	2	2	2	2	2	2	Essential	Essential	Essential	Essential	Essential	Essential	Essential	Essential	Essential
dnaJ	o_0586	Core	O	Cellular processing and signaling	2	2	2	2	2	2	Essential	Essential	Essential	Essential	Essential	Essential	Essential	Essential	Essential
dnaK	o_0586	Core	O	Cellular processing and signaling	2	2	2	2	2	2	Essential	Essential	Essential	Essential	Essential	Essential	Essential	Essential	Essential
dnaN	o_0001	Core	L	Information storage and processing	2	2	2	2	2	2	Essential	Essential	Essential	Essential	Essential	Essential	Essential	Essential	Essential
dnaX	o_0441	Core	L	Information storage and processing	2	2	2	2	2	2	Essential	Essential	Essential	Essential	Essential	Essential	Essential	Essential	Essential
dprA	NA	Accessory	LU	Mix	0	0	0	0	0	0	Non-essential	Non-essential	Non-essential	Non-essential	Non-essential	Non-essential	Non-essential	Non-essential	Non-essential
dtd	o_0670	Core	J	Information storage and processing	0	0	0	0	0	0	Non-essential	Non-essential	Non-essential	Non-essential	Non-essential	Non-essential	Non-essential	Non-essential	Non-essential
dusB	o_0033	Core	J	Information storage and processing	0.33	0.25	0	0	0	1	Non-essential	Non-essential	Non-essential	Non-essential	Non-essential	Non-essential	Non-essential	Non-essential	Conditionally_essential
efp	o_0603	Core	J	Information storage and processing	1.2	1	2	1.6	2	0	Essential	Essential	Essential	Essential	Essential	Essential	Non-essential	Essential	Non-essential
enn	NA	Accessory	D	Cellular processing and signaling	0	0	0	0	0	0	NA	NA	NA	NA	NA	NA	NA	NA	Non-essential
eno	o_0227	Core	F	Metabolism	2	2	2	2	2	2	Essential	Essential	Essential	Essential	Essential	Essential	Essential	Essential	Essential
era	o_0154	Core	M	Cellular processing and signaling	2	2	2	2	2	2	Essential	Essential	Essential	Essential	Essential	Essential	Essential	Essential	Essential
ezrA	o_0225	Core	D	Cellular processing and signaling	2	2	2	2	2	2	Essential	Essential	Essential	Essential	Essential	Essential	Essential	Essential	Essential
fabD	o_0583	Core	I	Metabolism	2	2	2	2	2	2	Essential	Essential	Essential	Essential	Essential	Essential	Essential	Essential	Essential
fabF	o_0583	Core	I	Metabolism	2	2	2	2	2	2	Essential	Essential	Essential	Essential	Essential	Essential	Essential	Essential	Essential
fabG	o_0583	Core	IQ	Metabolism	2	2	2	2	2	2	Essential	Essential	Essential	Essential	Essential	Essential	Essential	Essential	Essential
fabK	o_0583	Core	S	Poor characterization	2	2	2	2	2	2	Essential	Essential	Essential	Essential	Essential	Essential	Essential	Essential	Essential
fabZ	o_0583	Core	I	Metabolism	2	2	2	2	2	2	Essential	Essential	Essential	Essential	Essential	Essential	Essential	Essential	Essential
fbp54	o_0304	Core	K	Information storage and processing	0.53	0.25	0.75	0.6	0	1	Non-essential	Conditionally_essential	Non-essential	Non-essential	Non-essential	Essential	Non-essential	Non-essential	Conditionally_essential
fbpA	o_0679	Accessory	S	Poor characterization	0.33	0.25	0	0	0	1	Non-essential	Non-essential	Non-essential	Non-essential	Non-essential	Non-essential	Non-essential	Non-essential	Conditionally_essential
fctA	o_0035	Accessory	-	Poor characterization	0	0	0	0	0	0	Non-essential	Non-essential	NA	NA	NA	Non-essential	Non-essential	Non-essential	NA
fctB	o_0035	Accessory	M	Cellular processing and signaling	0	0	0	0	0	0	Non-essential	Non-essential	NA	NA	NA	Non-essential	Non-essential	Non-essential	NA
ffh	o_0371	Core	U	Cellular processing and signaling	2	2	2	2	2	2	Essential	Essential	Essential	Essential	Essential	Essential	Essential	Essential	Essential
fmt	o_0531	Core	J	Information storage and processing	2	2	2	2	2	2	Essential	Essential	Essential	Essential	Essential	Essential	Essential	Essential	Essential
fni	o_0276	Core	C	Metabolism	2	2	2	2	2	2	Essential	Essential	Essential	Essential	Essential	Essential	Essential	Essential	Essential
folB	o_0335	Core	H	Metabolism	1.2	1	2	1.6	2	0	Non-essential	Essential	Essential	Essential	Essential	Essential	Essential	Essential	Non-essential
folE	o_0335	Core	F	Metabolism	1.6	1.5	2	1.8	2	1	Essential	Essential	Essential	Essential	Essential	Essential	Conditionally_essential	Essential	Conditionally_essential
folK	o_0335	Core	H	Metabolism	1.27	1.25	2	1.8	2	0	Essential	Essential	Essential	Essential	Essential	Essential	Conditionally_essential	Essential	Non-essential
folP	o_0335	Core	H	Metabolism	1.67	1.75	2	2	2	1	Essential	Essential	Essential	Essential	Essential	Essential	Essential	Essential	Conditionally_essential
frr	o_0149	Core	J	Information storage and processing	2	2	2	2	2	2	Essential	Essential	Essential	Essential	Essential	Essential	Essential	Essential	Essential
fsa	o_0551	Core	H	Metabolism	0	0	0	0	0	0	Non-essential	Non-essential	Non-essential	Non-essential	Non-essential	Non-essential	Non-essential	Non-essential	Non-essential
ftcD	NA	Core	E	Metabolism	0.11	0	0.25	0	0.33	0	Non-essential	Non-essential	Non-essential	Conditionally_essential	Non-essential	Non-essential	Non-essential	Non-essential	Non-essential
ftsA	o_0499	Core	D	Cellular processing and signaling	2	2	2	2	2	2	Essential	Essential	Essential	Essential	Essential	Essential	Essential	Essential	Essential
ftsE	o_0204	Core	D	Cellular processing and signaling	2	2	2	2	2	2	Essential	Essential	Essential	Essential	Essential	Essential	Essential	Essential	Essential
ftsH	o_0004	Core	O	Cellular processing and signaling	2	2	2	2	2	2	Essential	Essential	Essential	Essential	Essential	Essential	Essential	Essential	Essential
ftsL	o_0547	Core	D	Cellular processing and signaling	1.33	1.5	2	2	2	0	Essential	Essential	Essential	Essential	Essential	Essential	Essential	Essential	Non-essential
ftsY	o_0174	Core	U	Cellular processing and signaling	2	2	2	2	2	2	Essential	Essential	Essential	Essential	Essential	Essential	Essential	Essential	Essential
ftsZ	o_0499	Core	D	Cellular processing and signaling	2	2	2	2	2	2	Essential	Essential	Essential	Essential	Essential	Essential	Essential	Essential	Essential
fusA	o_0082	Core	J	Information storage and processing	2	2	2	2	2	2	Essential	Essential	Essential	Essential	Essential	Essential	Essential	Essential	Essential
galU	o_0066	Core	M	Cellular processing and signaling	2	2	2	2	2	2	Essential	Essential	Essential	Essential	Essential	Essential	Essential	Essential	Essential
gap	o_0083	Core	G	Metabolism	2	2	2	2	2	2	Essential	Essential	Essential	Essential	Essential	Essential	Essential	Essential	Essential
gatA	o_0588	Core	J	Information storage and processing	2	2	2	2	2	2	Essential	Essential	Essential	Essential	Essential	Essential	Essential	Essential	Essential
gatB	o_0588	Core	J	Information storage and processing	2	2	2	2	2	2	Essential	Essential	Essential	Essential	Essential	Essential	Essential	Essential	Essential
gatC	o_0588	Core	J	Information storage and processing	2	2	2	2	2	2	Essential	Essential	Essential	Essential	Essential	Essential	Essential	Essential	Essential
glgP	o_0416	Core	G	Metabolism	0.29	0	0.75	0.2	0.67	0	Non-essential	Conditionally_essential	Non-essential	Conditionally_essential	Conditionally_essential	Non-essential	Non-essential	Non-essential	Non-essential
glmM	o_0313	Core	G	Metabolism	2	2	2	2	2	2	Essential	Essential	Essential	Essential	Essential	Essential	Essential	Essential	Essential
glmS	o_0404	Core	M	Cellular processing and signaling	2	2	2	2	2	2	Essential	Essential	Essential	Essential	Essential	Essential	Essential	Essential	Essential
glmU	o_0142	Core	M	Cellular processing and signaling	2	2	2	2	2	2	Essential	Essential	Essential	Essential	Essential	Essential	Essential	Essential	Essential
glnA	o_0632	Core	E	Metabolism	0.56	0	1.25	1	0.67	0	Non-essential	Conditionally_essential	Non-essential	Conditionally_essential	Conditionally_essential	Essential	Non-essential	Essential	Non-essential
glpK	o_0553	Core	F	Metabolism	0.07	0	0	0.2	0	0	Non-essential	Non-essential	Non-essential	Non-essential	Non-essential	Non-essential	Non-essential	Conditionally_essential	Non-essential
glpO	o_0553	Core	C	Metabolism	0.11	0	0.25	0	0.33	0	Non-essential	Non-essential	Non-essential	Conditionally_essential	Non-essential	Non-essential	Non-essential	Non-essential	Non-essential
gltX	o_0072	Core	J	Information storage and processing	2	2	2	2	2	2	Essential	Essential	Essential	Essential	Essential	Essential	Essential	Essential	Essential
glyQ	o_0555	Core	J	Information storage and processing	2	2	2	2	2	2	Essential	Essential	Essential	Essential	Essential	Essential	Essential	Essential	Essential
glyS	o_0555	Core	J	Information storage and processing	2	2	2	2	2	2	Essential	Essential	Essential	Essential	Essential	Essential	Essential	Essential	Essential
gmk	o_0532	Core	F	Metabolism	2	2	2	2	2	2	Essential	Essential	Essential	Essential	Essential	Essential	Essential	Essential	Essential
gorA	o_0254	Core	C	Metabolism	0	0	0	0	0	0	Non-essential	Non-essential	Non-essential	Non-essential	Non-essential	Non-essential	Non-essential	Non-essential	Non-essential
gpsB	o_0537	Core	D	Cellular processing and signaling	2	2	2	2	2	2	Essential	Essential	Essential	Essential	Essential	Essential	Essential	Essential	Essential
grab	o_0435	Accessory	S	Poor characterization	0	0	0	0	0	0	Non-essential	Non-essential	Non-essential	Non-essential	Non-essential	Non-essential	Non-essential	Non-essential	NA
greA	o_0107	Core	K	Information storage and processing	0.93	0.5	1.75	0.8	2	0	Non-essential	Conditionally_essential	Essential	Essential	Essential	Essential	Non-essential	Conditionally_essential	Non-essential
groES	o_0702	Core	O	Cellular processing and signaling	2	2	2	2	2	2	Essential	Essential	Essential	Essential	Essential	Essential	Essential	Essential	Essential
groL	o_0702	Core	O	Cellular processing and signaling	2	2	2	2	2	2	Essential	Essential	Essential	Essential	Essential	Essential	Essential	Essential	Essential
group_1000	o_0694	Core	O	Cellular processing and signaling	0	0	0	0	0	0	Non-essential	Non-essential	Non-essential	Non-essential	Non-essential	Non-essential	Non-essential	Non-essential	Non-essential
group_1001	o_0555	Core	S	Poor characterization	0.93	0.5	1.5	0.8	2	0	Non-essential	Non-essential	Essential	Essential	Essential	Essential	Non-essential	Essential	Non-essential
group_1007	o_0566	Core	K	Information storage and processing	0.33	0.25	0	0	0	1	Non-essential	Non-essential	Non-essential	Non-essential	Non-essential	Non-essential	Non-essential	Non-essential	Conditionally_essential
group_1008	o_0583	Core	I	Metabolism	2	2	2	2	2	2	Essential	Essential	Essential	Essential	Essential	Essential	Essential	Essential	Essential
group_101	o_0281	Core	O	Cellular processing and signaling	0.44	0.25	0.25	0	0.33	1	Non-essential	Non-essential	Non-essential	Non-essential	Conditionally_essential	Non-essential	Non-essential	Non-essential	Conditionally_essential
group_1010	o_0452	Core	S	Poor characterization	0	0	0	0	0	0	Non-essential	Non-essential	Non-essential	Non-essential	Non-essential	Non-essential	Non-essential	Non-essential	Non-essential
group_1013	NA	Core	S	Poor characterization	0.33	0.25	0	0	0	1	Non-essential	Non-essential	Non-essential	Non-essential	Non-essential	Non-essential	Non-essential	Non-essential	Conditionally_essential
group_1014	o_0068	Core	C	Metabolism	0.11	0	0.25	0	0.33	0	Non-essential	Non-essential	Non-essential	Non-essential	Conditionally_essential	Non-essential	Non-essential	Non-essential	Non-essential
group_1016	o_0299	Core	S	Poor characterization	0.24	0	0.75	0.4	0.33	0	Non-essential	Non-essential	Non-essential	Conditionally_essential	Non-essential	Essential	Non-essential	Non-essential	Non-essential
group_1017	o_0314	Core	G	Metabolism	0	0	0	0	0	0	Non-essential	Non-essential	Non-essential	Non-essential	Non-essential	Non-essential	Non-essential	Non-essential	Non-essential
group_1018	o_0645	Core	H	Metabolism	1.4	1.25	1.5	1.2	2	1	Essential	Essential	Essential	Essential	Essential	Non-essential	Non-essential	Essential	Conditionally_essential
group_1021	NA	Accessory	MU	Cellular processing and signaling	0.11	0	0.25	0	0.33	0	NA	NA	Non-essential	Non-essential	Conditionally_essential	NA	NA	NA	NA
group_1025	o_0305	Core	S	Poor characterization	0.24	0	0.75	0.4	0.33	0	Non-essential	Conditionally_essential	Non-essential	Conditionally_essential	Non-essential	Conditionally_essential	Non-essential	Non-essential	Non-essential
group_1026	o_0389	Core	P	Metabolism	0.8	0.5	1.5	0.4	2	0	Non-essential	Non-essential	Essential	Essential	Essential	Essential	Non-essential	Non-essential	Non-essential
group_1027	o_0499	Core	D	Cellular processing and signaling	1.33	1.5	2	2	2	0	Essential	Essential	Essential	Essential	Essential	Essential	Essential	Essential	Non-essential
group_1031	o_0516	Core	Q	Metabolism	0	0	0	0	0	0	Non-essential	Non-essential	Non-essential	Non-essential	Non-essential	Non-essential	Non-essential	Non-essential	Non-essential
group_1034	o_0135	Core	T	Cellular processing and signaling	0	0	0	0	0	0	Non-essential	Non-essential	Non-essential	Non-essential	Non-essential	Non-essential	Non-essential	Non-essential	Non-essential
group_1035	o_0514	Core	E	Metabolism	0.07	0	0.25	0.2	0	0	Non-essential	Conditionally_essential	Non-essential	Non-essential	Non-essential	Non-essential	Non-essential	Non-essential	Non-essential
group_1036	o_0617	Core	E	Metabolism	0.31	0	1	0.6	0.33	0	Non-essential	Conditionally_essential	Non-essential	Non-essential	Conditionally_essential	Essential	Non-essential	Non-essential	Non-essential
group_1037	o_0657	Core	S	Poor characterization	0.96	1.25	0.5	1.2	0.67	1	Non-essential	Non-essential	Essential	Non-essential	Non-essential	Essential	Essential	Essential	Conditionally_essential
group_1038	o_0673	Core	J	Information storage and processing	0.07	0	0.25	0.2	0	0	Non-essential	Conditionally_essential	Non-essential	Non-essential	Non-essential	Non-essential	Non-essential	Non-essential	Non-essential
group_1041	o_0355	Core	M	Cellular processing and signaling	0.91	0.75	1	1.4	0.33	1	Non-essential	Conditionally_essential	Non-essential	Non-essential	Conditionally_essential	Essential	Essential	Essential	Conditionally_essential
group_1042	o_0662	Core	H	Metabolism	2	2	2	2	2	2	Essential	Essential	Essential	Essential	Essential	Essential	Essential	Essential	Essential
group_1045	o_0693	Core	K	Information storage and processing	0.13	0.25	0.25	0.4	0	0	Non-essential	Non-essential	Non-essential	Non-essential	Non-essential	Conditionally_essential	Conditionally_essential	Non-essential	Non-essential
group_1046	o_0144	Core	P	Metabolism	0.98	0.75	1.25	0.6	1.33	1	Non-essential	Conditionally_essential	Essential	Non-essential	Essential	Essential	Non-essential	Non-essential	Conditionally_essential
group_1049	o_0545	Core	E	Metabolism	1.27	1.25	2	1.8	2	0	Essential	Essential	Essential	Essential	Essential	Essential	Conditionally_essential	Essential	Non-essential
group_105	o_0658	Core	GKT	Mix	0	0	0	0	0	0	Non-essential	Non-essential	Non-essential	Non-essential	Non-essential	Non-essential	Non-essential	Non-essential	Non-essential
group_1050	o_0073	Core	KT	Mix	0.33	0.25	0	0	0	1	Non-essential	Non-essential	Non-essential	Non-essential	Non-essential	Non-essential	Non-essential	Non-essential	Conditionally_essential
group_1051	o_0085	Core	E	Metabolism	1.33	1.5	2	2	2	0	Essential	Essential	Essential	Essential	Essential	Essential	Essential	Essential	Non-essential
group_1052	o_0422	Core	E	Metabolism	1.67	1.75	2	2	2	1	Essential	Essential	Essential	Essential	Essential	Essential	Essential	Essential	Conditionally_essential
group_1053	o_0510	Core	T	Cellular processing and signaling	0.13	0	0.5	0.4	0	0	Non-essential	Non-essential	Non-essential	Non-essential	Non-essential	Essential	Non-essential	Non-essential	Non-essential
group_1054	o_0531	Core	T	Cellular processing and signaling	2	2	2	2	2	2	Essential	Essential	Essential	Essential	Essential	Essential	Essential	Essential	Essential
group_1056	o_0249	Core	M	Cellular processing and signaling	1.6	1.75	1.75	1.8	2	1	Essential	Conditionally_essential	Essential	Essential	Essential	Essential	Essential	Essential	Conditionally_essential
group_1057	o_0022	Core	K	Information storage and processing	0.49	0	1.25	0.8	0.67	0	Non-essential	Conditionally_essential	Non-essential	Conditionally_essential	Conditionally_essential	Essential	Non-essential	Conditionally_essential	Non-essential
group_1058	o_0022	Core	P	Metabolism	0.49	0.25	1.25	0.8	0.67	0	Conditionally_essential	Conditionally_essential	Non-essential	Conditionally_essential	Conditionally_essential	Essential	Non-essential	Non-essential	Non-essential
group_1059	o_0022	Core	P	Metabolism	0.36	0.25	0.75	0.4	0.67	0	Conditionally_essential	Conditionally_essential	Non-essential	Conditionally_essential	Conditionally_essential	Non-essential	Non-essential	Non-essential	Non-essential
group_1060	o_0110	Core	J	Information storage and processing	0.11	0	0.25	0	0.33	0	Non-essential	Non-essential	Non-essential	Non-essential	Conditionally_essential	Non-essential	Non-essential	Non-essential	Non-essential
group_1061	NA	Accessory	P	Metabolism	0.67	0.5	0	0	0	2	Non-essential	Non-essential	Non-essential	Non-essential	Non-essential	Non-essential	Non-essential	Non-essential	Essential
group_1062	NA	Accessory	P	Metabolism	0.67	0.5	0	0	0	2	NA	NA	NA	NA	NA	NA	NA	NA	Essential
group_1063	NA	Accessory	H	Metabolism	0.67	0.5	0	0	0	2	NA	NA	NA	NA	NA	NA	NA	NA	Essential
group_1064	NA	Accessory	V	Cellular processing and signaling	0.51	0.25	0.5	0.2	0.33	1	Non-essential	Non-essential	Non-essential	Non-essential	Conditionally_essential	Conditionally_essential	Non-essential	Non-essential	Conditionally_essential
group_1065	NA	Accessory	L	Information storage and processing	1.07	1	0.5	1.2	0	2	Non-essential	Non-essential	Non-essential	Non-essential	Non-essential	Essential	Essential	Essential	Essential
group_1068	NA	Accessory	L	Information storage and processing	0.67	0.5	0	0	0	2	Non-essential	Non-essential	Non-essential	Non-essential	Non-essential	NA	NA	NA	Essential
group_1072	NA	Accessory	L	Information storage and processing	0	0	0	0	0	0	NA	NA	Non-essential	Non-essential	Non-essential	NA	NA	NA	NA
group_1073	o_0494	Core	E	Metabolism	0.18	0	0.5	0.2	0.33	0	Non-essential	Conditionally_essential	Non-essential	Non-essential	Conditionally_essential	Non-essential	Non-essential	Non-essential	Non-essential
group_1074	NA	Accessory	L	Information storage and processing	0	0	0	0	0	0	Non-essential	Non-essential	NA	NA	NA	NA	NA	NA	NA
group_1075	o_0549	Core	V	Cellular processing and signaling	0	0	0	0	0	0	Non-essential	Non-essential	Non-essential	Non-essential	Non-essential	Non-essential	Non-essential	Non-essential	Non-essential
group_1076	NA	Accessory	L	Information storage and processing	0.4	0.5	0.5	1.2	0	0	Non-essential	Non-essential	NA	NA	NA	Essential	Essential	Essential	NA
group_1077	o_0010	Core	F	Metabolism	0.33	0.25	0	0	0	1	Non-essential	Non-essential	Non-essential	Non-essential	Non-essential	Non-essential	Non-essential	Non-essential	Conditionally_essential
group_1080	o_0658	Core	H	Metabolism	0.11	0	0.25	0	0.33	0	Non-essential	Non-essential	Non-essential	Conditionally_essential	Non-essential	Non-essential	Non-essential	Non-essential	Non-essential
group_1081	o_0208	Core	E	Metabolism	0.47	0.5	0.75	0.4	1	0	Conditionally_essential	Conditionally_essential	Conditionally_essential	Conditionally_essential	Conditionally_essential	Non-essential	Non-essential	Non-essential	Non-essential
group_1082	o_0209	Core	S	Poor characterization	0.11	0	0.25	0	0.33	0	Non-essential	Non-essential	Non-essential	Conditionally_essential	Non-essential	Non-essential	Non-essential	Non-essential	Non-essential
group_1088	o_0348	Core	E	Metabolism	0	0	0	0	0	0	Non-essential	Non-essential	Non-essential	Non-essential	Non-essential	Non-essential	Non-essential	Non-essential	Non-essential
group_1089	NA	Accessory	L	Information storage and processing	0.11	0	0.25	0	0.33	0	NA	NA	Non-essential	Non-essential	Conditionally_essential	NA	NA	NA	NA
group_1090	NA	Accessory	-	Poor characterization	0	0	0	0	0	0	Non-essential	Non-essential	NA	NA	NA	Non-essential	Non-essential	Non-essential	NA
group_1092	o_0560	Core	-	Poor characterization	0.11	0	0.25	0	0.33	0	Non-essential	Non-essential	Non-essential	Non-essential	Conditionally_essential	Non-essential	Non-essential	Non-essential	Non-essential
group_1094	NA	Accessory	S	Poor characterization	0	0	0	0	0	0	Non-essential	Non-essential	Non-essential	Non-essential	Non-essential	Non-essential	Non-essential	Non-essential	NA
group_1095	o_0575	Core	V	Cellular processing and signaling	0.29	0	0.75	0.2	0.67	0	Non-essential	Conditionally_essential	Non-essential	Conditionally_essential	Conditionally_essential	Non-essential	Non-essential	Non-essential	Non-essential
group_1098	o_0372	Core	K	Information storage and processing	0.91	1	1.25	1.4	1.33	0	Non-essential	Conditionally_essential	Essential	Conditionally_essential	Conditionally_essential	Essential	Essential	Essential	Non-essential
group_110	NA	Core	C	Metabolism	0.33	0.25	0	0	0	1	Non-essential	Non-essential	Non-essential	Non-essential	Non-essential	Non-essential	Non-essential	Non-essential	Conditionally_essential
group_1104	o_0112	Core	J	Information storage and processing	0.4	0.25	0.25	0.2	0	1	Non-essential	Conditionally_essential	Non-essential	Non-essential	Non-essential	Non-essential	Non-essential	Non-essential	Conditionally_essential
group_111	o_0466	Core	P	Metabolism	0	0	0	0	0	0	Non-essential	Non-essential	Non-essential	Non-essential	Non-essential	Non-essential	Non-essential	Non-essential	Non-essential
group_1115	o_0159	Core	O	Cellular processing and signaling	0	0	0	0	0	0	Non-essential	Non-essential	Non-essential	Non-essential	Non-essential	Non-essential	Non-essential	Non-essential	Non-essential
group_1119	o_0094	Core	K	Information storage and processing	0.87	0.5	1.75	0.6	2	0	Non-essential	Conditionally_essential	Essential	Essential	Essential	Essential	Non-essential	Non-essential	Non-essential
group_1128	o_0268	Core	K	Information storage and processing	0.22	0	0.5	0	0.67	0	Non-essential	Non-essential	Non-essential	Conditionally_essential	Conditionally_essential	Non-essential	Non-essential	Non-essential	Non-essential
group_1129	NA	Accessory	S	Poor characterization	0	0	0	0	0	0	Non-essential	Non-essential	NA	NA	NA	Non-essential	Non-essential	Non-essential	NA
group_113	o_0091	Core	E	Metabolism	0.56	0.25	0.5	0	0.67	1	Non-essential	Non-essential	Non-essential	Conditionally_essential	Conditionally_essential	Non-essential	Non-essential	Non-essential	Conditionally_essential
group_1135	o_0071	Core	S	Poor characterization	0	0	0	0	0	0	Non-essential	Non-essential	Non-essential	Non-essential	Non-essential	Non-essential	Non-essential	Non-essential	Non-essential
group_1137	NA	Accessory	S	Poor characterization	0.13	0	0.5	0.4	0	0	Non-essential	Non-essential	NA	NA	NA	Essential	Non-essential	Non-essential	Non-essential
group_114	o_0735	Core	T	Cellular processing and signaling	1.47	1.25	1.75	1.4	2	1	Conditionally_essential	Conditionally_essential	Essential	Essential	Essential	Essential	Conditionally_essential	Essential	Conditionally_essential
group_1140	o_0215	Accessory	S	Poor characterization	0	0	0	0	0	0	NA	NA	Non-essential	Non-essential	Non-essential	NA	NA	NA	NA
group_1142	o_0216	Accessory	E	Metabolism	0.11	0	0.25	0	0.33	0	Non-essential	Non-essential	Non-essential	Conditionally_essential	Non-essential	Non-essential	Non-essential	Non-essential	Non-essential
group_1144	o_0217	Accessory	P	Metabolism	0.24	0	0.75	0.4	0.33	0	Non-essential	Non-essential	Non-essential	Conditionally_essential	Non-essential	Essential	Non-essential	Non-essential	Non-essential
group_1146	o_0270	Core	NU	Cellular processing and signaling	0.82	0.25	1	0.8	0.67	1	Non-essential	Non-essential	Non-essential	Conditionally_essential	Conditionally_essential	Essential	Non-essential	Essential	Conditionally_essential
group_1147	NA	Accessory	F	Metabolism	0	0	0	0	0	0	NA	NA	Non-essential	Non-essential	Non-essential	NA	NA	NA	NA
group_1148	o_0455	Core	S	Poor characterization	0.44	0.25	0.25	0	0.33	1	Non-essential	Non-essential	Non-essential	Conditionally_essential	Non-essential	Non-essential	Non-essential	Non-essential	Conditionally_essential
group_1150	o_0218	Accessory	M	Cellular processing and signaling	0.13	0	0.5	0.4	0	0	Non-essential	Non-essential	Non-essential	Non-essential	Non-essential	Essential	Non-essential	Non-essential	Non-essential
group_1151	o_0219	Core	J	Information storage and processing	1.33	1.5	2	2	2	0	Essential	Essential	Essential	Essential	Essential	Essential	Essential	Essential	Non-essential
group_1152	o_0587	Core	G	Metabolism	0.33	0.25	0	0	0	1	Non-essential	Non-essential	Non-essential	Non-essential	Non-essential	Non-essential	Non-essential	Non-essential	Conditionally_essential
group_1158	o_0484	Accessory	S	Poor characterization	0	0	0	0	0	0	Non-essential	Non-essential	NA	NA	NA	Non-essential	Non-essential	Non-essential	NA
group_1159	NA	Core	G	Metabolism	0.33	0.25	0	0	0	1	Non-essential	Non-essential	Non-essential	Non-essential	Non-essential	Non-essential	Non-essential	Non-essential	Conditionally_essential
group_1160	o_0112	Core	D	Cellular processing and signaling	0.42	0	1.25	0.6	0.67	0	Non-essential	Conditionally_essential	Non-essential	Conditionally_essential	Conditionally_essential	Essential	Non-essential	Non-essential	Non-essential
group_1161	NA	Accessory	NA	Poor characterization	0.27	0.5	0.5	0.8	0	0	Non-essential	Non-essential	NA	NA	NA	Essential	Essential	Non-essential	NA
group_1163	NA	Accessory	NA	Poor characterization	0.4	0.5	0.5	1.2	0	0	Non-essential	Non-essential	NA	NA	NA	Essential	Essential	Essential	NA
group_1164	NA	Accessory	-	Poor characterization	0.13	0	0.5	0.4	0	0	Non-essential	Non-essential	NA	NA	NA	Essential	Non-essential	Non-essential	NA
group_1167	NA	Accessory	-	Poor characterization	0.13	0	0.5	0.4	0	0	Non-essential	Non-essential	NA	NA	NA	Essential	Non-essential	Non-essential	NA
group_1168	o_0323	Accessory	E	Metabolism	0	0	0	0	0	0	Non-essential	Non-essential	NA	NA	NA	Non-essential	Non-essential	Non-essential	NA
group_117	o_0268	Core	G	Metabolism	0.22	0	0.5	0	0.67	0	Non-essential	Non-essential	Non-essential	Conditionally_essential	Conditionally_essential	Non-essential	Non-essential	Non-essential	Non-essential
group_1173	NA	Accessory	NA	Poor characterization	0.44	0.25	0.25	0	0.33	1	NA	NA	Non-essential	Conditionally_essential	Non-essential	NA	NA	NA	Conditionally_essential
group_1174	o_0140	Core	IQ	Metabolism	0.44	0.25	0.25	0	0.33	1	Non-essential	Non-essential	Non-essential	Conditionally_essential	Non-essential	Non-essential	Non-essential	Non-essential	Conditionally_essential
group_1177	o_0408	Core	V	Cellular processing and signaling	0.69	0.25	1	0.4	0.67	1	Non-essential	Non-essential	Non-essential	Conditionally_essential	Conditionally_essential	Essential	Non-essential	Non-essential	Conditionally_essential
group_1179	NA	Accessory	L	Information storage and processing	0.33	0.25	0	0	0	1	NA	NA	NA	NA	NA	NA	NA	NA	Conditionally_essential
group_118	o_0086	Core	S	Poor characterization	0.33	0.25	0	0	0	1	Non-essential	Non-essential	Non-essential	Non-essential	Non-essential	Non-essential	Non-essential	Non-essential	Conditionally_essential
group_1183	o_0246	Core	S	Poor characterization	0.49	0	1.25	0.8	0.67	0	Non-essential	Conditionally_essential	Non-essential	Conditionally_essential	Conditionally_essential	Essential	Non-essential	Conditionally_essential	Non-essential
group_1187	o_0142	Core	E	Metabolism	2	2	2	2	2	2	Essential	Essential	Essential	Essential	Essential	Essential	Essential	Essential	Essential
group_1188	o_0365	Accessory	K	Information storage and processing	0.33	0.25	0	0	0	1	Non-essential	Non-essential	Non-essential	Non-essential	Non-essential	Non-essential	Non-essential	Non-essential	Conditionally_essential
group_1189	NA	Accessory	S	Poor characterization	0	0	0	0	0	0	NA	NA	Non-essential	Non-essential	Non-essential	NA	NA	NA	Non-essential
group_119	o_0601	Core	G	Metabolism	0.22	0	0.5	0	0.67	0	Non-essential	Non-essential	Non-essential	Conditionally_essential	Conditionally_essential	Non-essential	Non-essential	Non-essential	Non-essential
group_1192	o_0476	Core	G	Metabolism	2	2	2	2	2	2	Essential	Essential	Essential	Essential	Essential	Essential	Essential	Essential	Essential
group_1195	NA	Accessory	S	Poor characterization	0	0	0	0	0	0	NA	NA	Non-essential	Non-essential	Non-essential	NA	NA	NA	Non-essential
group_1198	NA	Accessory	S	Poor characterization	0.33	0.25	0	0	0	1	NA	NA	NA	NA	NA	NA	NA	NA	Conditionally_essential
group_12	o_0661	Core	L	Information storage and processing	2	2	2	2	2	2	Essential	Essential	Essential	Essential	Essential	Essential	Essential	Essential	Essential
group_1200	NA	Accessory	NA	Poor characterization	0	0	0	0	0	0	NA	NA	NA	NA	NA	NA	NA	NA	Non-essential
group_1201	NA	Accessory	NA	Poor characterization	0.27	0	0.5	0.8	0	0	Non-essential	Non-essential	Non-essential	Non-essential	Non-essential	Essential	Non-essential	Essential	Non-essential
group_1204	NA	Accessory	-	Poor characterization	0.13	0	0.5	0.4	0	0	Non-essential	Non-essential	Non-essential	Non-essential	Non-essential	Essential	Non-essential	Non-essential	NA
group_1206	o_0111	Core	S	Poor characterization	0.47	0.25	0.5	0.4	0	1	Non-essential	Non-essential	Non-essential	Non-essential	Non-essential	Essential	Non-essential	Non-essential	Conditionally_essential
group_1207	NA	Accessory	V	Cellular processing and signaling	0.22	0	0.5	0	0.67	0	Non-essential	Non-essential	Non-essential	Conditionally_essential	Conditionally_essential	Non-essential	Non-essential	Non-essential	NA
group_121	o_0200	Core	M	Cellular processing and signaling	0	0	0	0	0	0	Non-essential	Non-essential	Non-essential	Non-essential	Non-essential	Non-essential	Non-essential	Non-essential	Non-essential
group_1210	o_0425	Core	S	Poor characterization	1.53	1	1.75	0.6	2	2	Non-essential	Conditionally_essential	Essential	Essential	Essential	Essential	Non-essential	Non-essential	Essential
group_1211	o_0427	Core	J	Information storage and processing	0.47	0.25	0.5	0.4	0	1	Non-essential	Non-essential	Non-essential	Non-essential	Non-essential	Essential	Non-essential	Non-essential	Conditionally_essential
group_1212	o_0428	Core	S	Poor characterization	0	0	0	0	0	0	Non-essential	Non-essential	Non-essential	Non-essential	Non-essential	Non-essential	Non-essential	Non-essential	Non-essential
group_1214	o_0430	Core	S	Poor characterization	0.44	0.25	0.25	0	0.33	1	Non-essential	Non-essential	Non-essential	Non-essential	Conditionally_essential	Non-essential	Non-essential	Non-essential	Conditionally_essential
group_1215	o_0433	Core	K	Information storage and processing	0.82	0.25	1.25	0.8	0.67	1	Non-essential	Conditionally_essential	Non-essential	Conditionally_essential	Conditionally_essential	Essential	Non-essential	Conditionally_essential	Conditionally_essential
group_1216	o_0329	Accessory	KT	Mix	0.11	0	0.25	0	0.33	0	Non-essential	Non-essential	Non-essential	Non-essential	Conditionally_essential	Non-essential	Non-essential	Non-essential	NA
group_1217	o_0494	Core	P	Metabolism	0.18	0	0.5	0.2	0.33	0	Non-essential	Conditionally_essential	Non-essential	Non-essential	Conditionally_essential	Non-essential	Non-essential	Non-essential	Non-essential
group_1218	o_0434	Core	E	Metabolism	0.42	0	1.25	0.6	0.67	0	Non-essential	Conditionally_essential	Non-essential	Conditionally_essential	Conditionally_essential	Essential	Non-essential	Non-essential	Non-essential
group_1219	o_0434	Core	E	Metabolism	2	2	2	2	2	2	Essential	Essential	Essential	Essential	Essential	Essential	Essential	Essential	Essential
group_122	o_0307	Core	S	Poor characterization	0.07	0	0.25	0.2	0	0	Non-essential	Conditionally_essential	Non-essential	Non-essential	Non-essential	Non-essential	Non-essential	Non-essential	Non-essential
group_1221	o_0434	Core	J	Information storage and processing	0	0	0	0	0	0	Non-essential	Non-essential	Non-essential	Non-essential	Non-essential	Non-essential	Non-essential	Non-essential	Non-essential
group_1223	NA	Accessory	F	Metabolism	0	0	0	0	0	0	Non-essential	Non-essential	NA	NA	NA	Non-essential	Non-essential	Non-essential	Non-essential
group_1225	NA	Accessory	S	Poor characterization	0	0	0	0	0	0	NA	NA	NA	NA	NA	NA	NA	NA	Non-essential
group_1227	o_0230	Core	-	Poor characterization	0.44	0.25	0.25	0	0.33	1	Non-essential	Non-essential	Non-essential	Non-essential	Conditionally_essential	Non-essential	Non-essential	Non-essential	Conditionally_essential
group_1230	NA	Accessory	S	Poor characterization	0	0	0	0	0	0	Non-essential	Non-essential	NA	NA	NA	Non-essential	Non-essential	Non-essential	NA
group_1231	o_0161	Core	S	Poor characterization	0.58	0.25	0.75	0.4	0.33	1	Non-essential	Non-essential	Non-essential	Non-essential	Conditionally_essential	Essential	Non-essential	Non-essential	Conditionally_essential
group_1234	NA	Accessory	-	Poor characterization	0	0	0	0	0	0	Non-essential	Non-essential	NA	NA	NA	Non-essential	Non-essential	Non-essential	NA
group_1235	o_0508	Core	K	Information storage and processing	0.42	0	1.25	0.6	0.67	0	Non-essential	Conditionally_essential	Non-essential	Conditionally_essential	Conditionally_essential	Essential	Non-essential	Non-essential	Non-essential
group_1237	NA	Accessory	S	Poor characterization	0	0	0	0	0	0	Non-essential	Non-essential	NA	NA	NA	Non-essential	Non-essential	Non-essential	NA
group_1239	NA	Accessory	NA	Poor characterization	0.13	0	0.5	0.4	0	0	Non-essential	Non-essential	NA	NA	NA	Essential	Non-essential	Non-essential	NA
group_1241	NA	Accessory	S	Poor characterization	0	0	0	0	0	0	Non-essential	Non-essential	NA	NA	NA	Non-essential	Non-essential	Non-essential	NA
group_1244	NA	Accessory	S	Poor characterization	0	0	0	0	0	0	Non-essential	Non-essential	NA	NA	NA	Non-essential	Non-essential	Non-essential	NA
group_1248	o_0482	Accessory	NA	Poor characterization	0	0	0	0	0	0	Non-essential	Non-essential	NA	NA	NA	Non-essential	Non-essential	Non-essential	NA
group_1249	o_0482	Accessory	-	Poor characterization	0	0	0	0	0	0	Non-essential	Non-essential	NA	NA	NA	Non-essential	Non-essential	Non-essential	NA
group_125	o_0272	Core	S	Poor characterization	0.13	0	0.5	0.4	0	0	Non-essential	Non-essential	Non-essential	Non-essential	Non-essential	Essential	Non-essential	Non-essential	Non-essential
group_1253	NA	Accessory	NA	Poor characterization	0	0	0	0	0	0	Non-essential	Non-essential	NA	NA	NA	Non-essential	Non-essential	Non-essential	NA
group_1255	NA	Accessory	L	Information storage and processing	0	0	0	0	0	0	Non-essential	Non-essential	NA	NA	NA	Non-essential	Non-essential	Non-essential	NA
group_1257	NA	Accessory	S	Poor characterization	0	0	0	0	0	0	Non-essential	Non-essential	NA	NA	NA	Non-essential	Non-essential	Non-essential	NA
group_1259	NA	Accessory	S	Poor characterization	0.33	0.25	0	0	0	1	NA	NA	NA	NA	NA	NA	NA	NA	Conditionally_essential
group_1261	NA	Accessory	L	Information storage and processing	0.13	0	0.5	0.4	0	0	Non-essential	Non-essential	NA	NA	NA	Essential	Non-essential	Non-essential	NA
group_1263	o_0684	Core	V	Cellular processing and signaling	0.29	0	0.75	0.2	0.67	0	Non-essential	Conditionally_essential	Non-essential	Conditionally_essential	Conditionally_essential	Non-essential	Non-essential	Non-essential	Non-essential
group_1275	o_0520	Core	K	Information storage and processing	0.33	0.25	0	0	0	1	Non-essential	Non-essential	Non-essential	Non-essential	Non-essential	Non-essential	Non-essential	Non-essential	Conditionally_essential
group_1276	o_0521	Core	S	Poor characterization	0	0	0	0	0	0	Non-essential	Non-essential	Non-essential	Non-essential	Non-essential	Non-essential	Non-essential	Non-essential	Non-essential
group_1277	o_0521	Core	G	Metabolism	0.33	0.25	0	0	0	1	Non-essential	Non-essential	Non-essential	Non-essential	Non-essential	Non-essential	Non-essential	Non-essential	Conditionally_essential
group_1279	o_0275	Core	T	Cellular processing and signaling	0.24	0	0.75	0.4	0.33	0	Non-essential	Non-essential	Non-essential	Non-essential	Conditionally_essential	Essential	Non-essential	Non-essential	Non-essential
group_128	o_0176	Core	G	Metabolism	0.11	0	0.25	0	0.33	0	Non-essential	Non-essential	Non-essential	Conditionally_essential	Non-essential	Non-essential	Non-essential	Non-essential	Non-essential
group_1280	o_0525	Core	J	Information storage and processing	1.33	1.5	2	2	2	0	Essential	Essential	Essential	Essential	Essential	Essential	Essential	Essential	Non-essential
group_1281	o_0691	Core	H	Metabolism	0.07	0	0.25	0.2	0	0	Non-essential	Conditionally_essential	Non-essential	Non-essential	Non-essential	Non-essential	Non-essential	Non-essential	Non-essential
group_1283	o_0651	Core	D	Cellular processing and signaling	0.33	0.25	0	0	0	1	Non-essential	Non-essential	Non-essential	Non-essential	Non-essential	Non-essential	Non-essential	Non-essential	Conditionally_essential
group_1285	o_0677	Core	S	Poor characterization	0.13	0	0.5	0.4	0	0	Non-essential	Non-essential	Non-essential	Non-essential	Non-essential	Essential	Non-essential	Non-essential	Non-essential
group_1286	NA	Accessory	L	Information storage and processing	0	0	0	0	0	0	NA	NA	Non-essential	Non-essential	Non-essential	NA	NA	NA	NA
group_1289	o_0607	Core	L	Information storage and processing	2	2	2	2	2	2	Essential	Essential	Essential	Essential	Essential	Essential	Essential	Essential	Essential
group_129	NA	Accessory	S	Poor characterization	0	0	0	0	0	0	Non-essential	Non-essential	NA	NA	NA	Non-essential	Non-essential	Non-essential	NA
group_1290	o_0362	Accessory	S	Poor characterization	2	2	2	2	2	2	Essential	Essential	Essential	Essential	Essential	Essential	Essential	Essential	Essential
group_1291	NA	Accessory	K	Information storage and processing	0.11	0	0.25	0	0.33	0	NA	NA	Non-essential	Conditionally_essential	Non-essential	NA	NA	NA	NA
group_1294	NA	Accessory	-	Poor characterization	0.11	0	0.25	0	0.33	0	NA	NA	Non-essential	Conditionally_essential	Non-essential	NA	NA	NA	NA
group_1297	o_0337	Core	KT	Mix	0	0	0	0	0	0	Non-essential	Non-essential	Non-essential	Non-essential	Non-essential	Non-essential	Non-essential	Non-essential	Non-essential
group_1299	NA	Core	G	Metabolism	0.58	0.25	0.75	0.4	0.33	1	Non-essential	Non-essential	Non-essential	Conditionally_essential	Non-essential	Essential	Non-essential	Non-essential	Conditionally_essential
group_1300	NA	Core	L	Information storage and processing	0	0	0	0	0	0	Non-essential	Non-essential	Non-essential	Non-essential	Non-essential	Non-essential	Non-essential	Non-essential	Non-essential
group_1301	NA	Accessory	-	Poor characterization	0	0	0	0	0	0	NA	NA	Non-essential	Non-essential	Non-essential	NA	NA	NA	NA
group_1303	NA	Accessory	-	Poor characterization	0	0	0	0	0	0	NA	NA	Non-essential	Non-essential	Non-essential	NA	NA	NA	Non-essential
group_1308	NA	Accessory	-	Poor characterization	0.11	0	0.25	0	0.33	0	NA	NA	Non-essential	Conditionally_essential	Non-essential	NA	NA	NA	NA
group_131	o_0662	Core	J	Information storage and processing	2	2	2	2	2	2	Essential	Essential	Essential	Essential	Essential	Essential	Essential	Essential	Essential
group_1311	o_0535	Core	I	Metabolism	0	0	0	0	0	0	Non-essential	Non-essential	Non-essential	Non-essential	Non-essential	Non-essential	Non-essential	Non-essential	Non-essential
group_1312	NA	Accessory	-	Poor characterization	0	0	0	0	0	0	NA	NA	Non-essential	Non-essential	Non-essential	NA	NA	NA	NA
group_1319	o_0606	Core	S	Poor characterization	0	0	0	0	0	0	Non-essential	Non-essential	Non-essential	Non-essential	Non-essential	Non-essential	Non-essential	Non-essential	Non-essential
group_1329	o_0114	Core	I	Metabolism	0	0	0	0	0	0	Non-essential	Non-essential	Non-essential	Non-essential	Non-essential	Non-essential	Non-essential	Non-essential	Non-essential
group_1330	o_0119	Core	S	Poor characterization	0	0	0	0	0	0	Non-essential	Non-essential	Non-essential	Non-essential	Non-essential	Non-essential	Non-essential	Non-essential	Non-essential
group_1331	o_0288	Core	L	Information storage and processing	0.47	0.25	0.5	0.4	0	1	Non-essential	Non-essential	Non-essential	Non-essential	Non-essential	Essential	Non-essential	Non-essential	Conditionally_essential
group_1332	o_0202	Core	S	Poor characterization	0	0	0	0	0	0	Non-essential	Non-essential	Non-essential	Non-essential	Non-essential	Non-essential	Non-essential	Non-essential	Non-essential
group_1336	o_0684	Core	T	Cellular processing and signaling	0.18	0	0.5	0.2	0.33	0	Non-essential	Conditionally_essential	Non-essential	Non-essential	Conditionally_essential	Non-essential	Non-essential	Non-essential	Non-essential
group_1338	NA	Accessory	S	Poor characterization	0	0	0	0	0	0	NA	NA	Non-essential	Non-essential	Non-essential	NA	NA	NA	NA
group_1343	o_0275	Core	S	Poor characterization	0.24	0	0.75	0.4	0.33	0	Non-essential	Non-essential	Non-essential	Non-essential	Conditionally_essential	Essential	Non-essential	Non-essential	Non-essential
group_1344	o_0287	Core	P	Metabolism	0.33	0.25	0	0	0	1	Non-essential	Non-essential	Non-essential	Non-essential	Non-essential	Non-essential	Non-essential	Non-essential	Conditionally_essential
group_1348	o_0358	Core	S	Poor characterization	1.51	1.5	1	1.2	1.33	2	Non-essential	Non-essential	Essential	Non-essential	Essential	Essential	Essential	Essential	Essential
group_1349	NA	Core	I	Metabolism	0	0	0	0	0	0	Non-essential	Non-essential	Non-essential	Non-essential	Non-essential	Non-essential	Non-essential	Non-essential	Non-essential
group_1354	o_0143	Core	K	Information storage and processing	0.44	0	1	1	0.33	0	Non-essential	Conditionally_essential	Non-essential	Non-essential	Conditionally_essential	Essential	Non-essential	Essential	Non-essential
group_1367	o_0343	Core	K	Information storage and processing	1.33	1.5	2	2	2	0	Essential	Essential	Essential	Essential	Essential	Essential	Essential	Essential	Non-essential
group_1368	o_0504	Core	J	Information storage and processing	0.07	0	0.25	0.2	0	0	Non-essential	Conditionally_essential	Non-essential	Non-essential	Non-essential	Non-essential	Non-essential	Non-essential	Non-essential
group_1369	o_0031	Core	J	Information storage and processing	0	0	0	0	0	0	Non-essential	Non-essential	Non-essential	Non-essential	Non-essential	Non-essential	Non-essential	Non-essential	Non-essential
group_1370	o_0033	Core	F	Metabolism	0	0	0	0	0	0	Non-essential	Non-essential	Non-essential	Non-essential	Non-essential	Non-essential	Non-essential	Non-essential	Non-essential
group_1374	o_0313	Core	J	Information storage and processing	0	0	0	0	0	0	Non-essential	Non-essential	Non-essential	Non-essential	Non-essential	Non-essential	Non-essential	Non-essential	Non-essential
group_1376	o_0201	Core	G	Metabolism	0	0	0	0	0	0	Non-essential	Non-essential	Non-essential	Non-essential	Non-essential	Non-essential	Non-essential	Non-essential	Non-essential
group_1378	o_0396	Core	K	Information storage and processing	0.56	0.25	1.25	1	0.67	0	Conditionally_essential	Conditionally_essential	Non-essential	Conditionally_essential	Conditionally_essential	Essential	Non-essential	Conditionally_essential	Non-essential
group_1393	o_0201	Core	G	Metabolism	0	0	0	0	0	0	Non-essential	Non-essential	Non-essential	Non-essential	Non-essential	Non-essential	Non-essential	Non-essential	Non-essential
group_1394	o_0299	Core	G	Metabolism	0.24	0	0.75	0.4	0.33	0	Non-essential	Conditionally_essential	Non-essential	Conditionally_essential	Non-essential	Conditionally_essential	Non-essential	Non-essential	Non-essential
group_1406	o_0079	Core	H	Metabolism	0.84	0.75	1.25	1.2	1.33	0	Conditionally_essential	Conditionally_essential	Essential	Conditionally_essential	Conditionally_essential	Essential	Non-essential	Essential	Non-essential
group_1409	o_0314	Core	S	Poor characterization	0.36	0	1	0.4	0.67	0	Non-essential	Non-essential	Non-essential	Conditionally_essential	Conditionally_essential	Essential	Non-essential	Non-essential	Non-essential
group_1411	o_0527	Core	S	Poor characterization	0.11	0	0.25	0	0.33	0	Non-essential	Non-essential	Non-essential	Conditionally_essential	Non-essential	Non-essential	Non-essential	Non-essential	Non-essential
group_1414	NA	Accessory	-	Poor characterization	0	0	0	0	0	0	Non-essential	Non-essential	NA	NA	NA	Non-essential	Non-essential	Non-essential	NA
group_1417	NA	Accessory	-	Poor characterization	0	0	0	0	0	0	NA	NA	NA	NA	NA	NA	NA	NA	Non-essential
group_1421	o_0128	Core	P	Metabolism	0	0	0	0	0	0	Non-essential	Non-essential	Non-essential	Non-essential	Non-essential	Non-essential	Non-essential	Non-essential	Non-essential
group_1423	o_0402	Core	E	Metabolism	0.4	0.25	0.75	1.2	0	0	Conditionally_essential	Conditionally_essential	Non-essential	Non-essential	Non-essential	Essential	Non-essential	Essential	Non-essential
group_1430	NA	Core	C	Metabolism	0.11	0	0.25	0	0.33	0	Non-essential	Non-essential	Non-essential	Non-essential	Conditionally_essential	Non-essential	Non-essential	Non-essential	Non-essential
group_1432	o_0676	Core	EP	Metabolism	0	0	0	0	0	0	Non-essential	Non-essential	Non-essential	Non-essential	Non-essential	Non-essential	Non-essential	Non-essential	Non-essential
group_1433	NA	Accessory	NA	Poor characterization	0.33	0.25	0	0	0	1	NA	NA	Non-essential	Non-essential	Non-essential	NA	NA	NA	Conditionally_essential
group_1434	o_0728	Accessory	P	Metabolism	0	0	0	0	0	0	Non-essential	Non-essential	Non-essential	Non-essential	Non-essential	Non-essential	Non-essential	Non-essential	Non-essential
group_1435	NA	Core	E	Metabolism	0	0	0	0	0	0	Non-essential	Non-essential	Non-essential	Non-essential	Non-essential	Non-essential	Non-essential	Non-essential	Non-essential
group_1438	NA	Accessory	S	Poor characterization	0	0	0	0	0	0	NA	NA	NA	NA	NA	NA	NA	NA	Non-essential
group_1439	o_0415	Core	S	Poor characterization	0.22	0	0.5	0	0.67	0	Non-essential	Non-essential	Non-essential	Conditionally_essential	Conditionally_essential	Non-essential	Non-essential	Non-essential	Non-essential
group_1443	NA	Accessory	S	Poor characterization	0	0	0	0	0	0	NA	NA	Non-essential	Non-essential	Non-essential	NA	NA	NA	NA
group_1445	NA	Core	CO	Mix	0.11	0	0.25	0	0.33	0	Non-essential	Non-essential	Non-essential	Conditionally_essential	Non-essential	Non-essential	Non-essential	Non-essential	Non-essential
group_1446	NA	Accessory	S	Poor characterization	0.11	0	0.25	0	0.33	0	NA	NA	Non-essential	Conditionally_essential	Non-essential	NA	NA	NA	NA
group_145	o_0190	Core	E	Metabolism	0.51	0.25	0.5	0.2	0.33	1	Non-essential	Conditionally_essential	Non-essential	Non-essential	Conditionally_essential	Non-essential	Non-essential	Non-essential	Conditionally_essential
group_1452	o_0302	Core	M	Cellular processing and signaling	2	2	2	2	2	2	Essential	Essential	Essential	Essential	Essential	Essential	Essential	Essential	Essential
group_1456	NA	Accessory	-	Poor characterization	0	0	0	0	0	0	Non-essential	Non-essential	Non-essential	Non-essential	Non-essential	Non-essential	Non-essential	Non-essential	NA
group_1459	NA	Accessory	S	Poor characterization	0	0	0	0	0	0	NA	NA	NA	NA	NA	NA	NA	NA	Non-essential
group_1462	NA	Accessory	S	Poor characterization	0	0	0	0	0	0	Non-essential	Non-essential	NA	NA	NA	Non-essential	Non-essential	Non-essential	Non-essential
group_1466	NA	Accessory	K	Information storage and processing	0.11	0	0.25	0	0.33	0	NA	NA	Non-essential	Non-essential	Conditionally_essential	NA	NA	NA	NA
group_1467	o_0563	Core	S	Poor characterization	0	0	0	0	0	0	Non-essential	Non-essential	Non-essential	Non-essential	Non-essential	Non-essential	Non-essential	Non-essential	Non-essential
group_1468	NA	Accessory	S	Poor characterization	0.13	0	0.5	0.4	0	0	Non-essential	Non-essential	NA	NA	NA	Essential	Non-essential	Non-essential	NA
group_1471	NA	Accessory	S	Poor characterization	0	0	0	0	0	0	Non-essential	Non-essential	NA	NA	NA	Non-essential	Non-essential	Non-essential	Non-essential
group_1476	o_0409	Core	S	Poor characterization	2	2	2	2	2	2	Essential	Essential	Essential	Essential	Essential	Essential	Essential	Essential	Essential
group_1480	o_0739	Core	M	Cellular processing and signaling	0.44	0.25	0.25	0	0.33	1	Non-essential	Non-essential	Non-essential	Non-essential	Conditionally_essential	Non-essential	Non-essential	Non-essential	Conditionally_essential
group_15	NA	Core	U	Cellular processing and signaling	0.11	0	0.25	0	0.33	0	Non-essential	Non-essential	Non-essential	Conditionally_essential	Non-essential	Non-essential	Non-essential	Non-essential	Non-essential
group_1503	NA	Accessory	S	Poor characterization	0	0	0	0	0	0	NA	NA	NA	NA	NA	NA	NA	NA	Non-essential
group_1507	NA	Accessory	K	Information storage and processing	0.27	0	0.5	0.8	0	0	Non-essential	Non-essential	Non-essential	Non-essential	Non-essential	Essential	Non-essential	Essential	NA
group_1515	o_0518	Core	S	Poor characterization	0.47	0.25	0.5	0.4	0	1	Non-essential	Non-essential	Non-essential	Non-essential	Non-essential	Essential	Non-essential	Non-essential	Conditionally_essential
group_152	o_0067	Core	V	Cellular processing and signaling	0.47	0.25	0.5	0.4	0	1	Non-essential	Non-essential	Non-essential	Non-essential	Non-essential	Essential	Non-essential	Non-essential	Conditionally_essential
group_1521	o_0573	Accessory	S	Poor characterization	0	0	0	0	0	0	Non-essential	Non-essential	NA	NA	NA	Non-essential	Non-essential	Non-essential	NA
group_1523	NA	Accessory	S	Poor characterization	0	0	0	0	0	0	Non-essential	Non-essential	NA	NA	NA	Non-essential	Non-essential	Non-essential	NA
group_1524	NA	Accessory	G	Metabolism	0.13	0	0.5	0.4	0	0	Non-essential	Non-essential	NA	NA	NA	Essential	Non-essential	Non-essential	NA
group_1525	NA	Accessory	-	Poor characterization	0	0	0	0	0	0	Non-essential	Non-essential	NA	NA	NA	Non-essential	Non-essential	Non-essential	NA
group_1527	NA	Accessory	-	Poor characterization	0	0	0	0	0	0	Non-essential	Non-essential	NA	NA	NA	Non-essential	Non-essential	Non-essential	NA
group_1528	NA	Accessory	S	Poor characterization	0	0	0	0	0	0	Non-essential	Non-essential	NA	NA	NA	Non-essential	Non-essential	Non-essential	NA
group_1531	NA	Accessory	S	Poor characterization	0.13	0	0.5	0.4	0	0	Non-essential	Non-essential	NA	NA	NA	Essential	Non-essential	Non-essential	NA
group_1533	o_0106	Core	-	Poor characterization	1.53	1.25	2	1.6	2	1	Essential	Essential	Essential	Essential	Essential	Essential	Non-essential	Essential	Conditionally_essential
group_1534	NA	Accessory	NA	Poor characterization	0	0	0	0	0	0	Non-essential	Non-essential	NA	NA	NA	Non-essential	Non-essential	Non-essential	NA
group_1535	o_0326	Core	C	Metabolism	1.2	1.25	1.25	0.6	2	1	Essential	Conditionally_essential	Essential	Essential	Essential	Non-essential	Non-essential	Non-essential	Conditionally_essential
group_1536	NA	Accessory	-	Poor characterization	0.4	0.5	0.5	1.2	0	0	Non-essential	Non-essential	NA	NA	NA	Essential	Essential	Essential	NA
group_1537	NA	Accessory	-	Poor characterization	0.33	0.25	0.5	1	0	0	Non-essential	Non-essential	NA	NA	NA	Essential	Conditionally_essential	Essential	NA
group_1538	NA	Accessory	S	Poor characterization	0	0	0	0	0	0	Non-essential	Non-essential	NA	NA	NA	Non-essential	Non-essential	Non-essential	NA
group_1539	NA	Accessory	-	Poor characterization	0	0	0	0	0	0	NA	NA	NA	NA	NA	NA	NA	NA	Non-essential
group_1540	NA	Accessory	-	Poor characterization	0	0	0	0	0	0	Non-essential	Non-essential	NA	NA	NA	Non-essential	Non-essential	Non-essential	NA
group_1544	NA	Accessory	NA	Poor characterization	0	0	0	0	0	0	NA	NA	NA	NA	NA	NA	NA	NA	Non-essential
group_1547	o_0269	Core	NU	Cellular processing and signaling	0.69	0.25	1	0.4	0.67	1	Non-essential	Non-essential	Non-essential	Conditionally_essential	Conditionally_essential	Essential	Non-essential	Non-essential	Conditionally_essential
group_1548	NA	Accessory	-	Poor characterization	0.33	0.25	0	0	0	1	Non-essential	Non-essential	NA	NA	NA	Non-essential	Non-essential	Non-essential	Conditionally_essential
group_155	o_0014	Core	I	Metabolism	2	2	2	2	2	2	Essential	Essential	Essential	Essential	Essential	Essential	Essential	Essential	Essential
group_1550	o_0413	Accessory	NA	Poor characterization	0	0	0	0	0	0	Non-essential	Non-essential	Non-essential	Non-essential	Non-essential	Non-essential	Non-essential	Non-essential	NA
group_1551	NA	Accessory	N	Cellular processing and signaling	0.47	0.25	0.5	0.4	0	1	Non-essential	Non-essential	NA	NA	NA	Essential	Non-essential	Non-essential	Conditionally_essential
group_1553	NA	Accessory	L	Information storage and processing	0.33	0.25	0	0	0	1	Non-essential	Non-essential	NA	NA	NA	Non-essential	Non-essential	Non-essential	Conditionally_essential
group_1556	NA	Accessory	T	Cellular processing and signaling	0.47	0.25	0.5	0.4	0	1	Non-essential	Non-essential	NA	NA	NA	Essential	Non-essential	Non-essential	Conditionally_essential
group_1559	NA	Accessory	S	Poor characterization	0.27	0	0.5	0.8	0	0	Non-essential	Non-essential	NA	NA	NA	Essential	Non-essential	Essential	Non-essential
group_156	NA	Core	C	Metabolism	0	0	0	0	0	0	Non-essential	Non-essential	Non-essential	Non-essential	Non-essential	Non-essential	Non-essential	Non-essential	Non-essential
group_1560	NA	Accessory	S	Poor characterization	0.2	0	0.75	0.6	0	0	Non-essential	Conditionally_essential	NA	NA	NA	Essential	Non-essential	Non-essential	Non-essential
group_1563	NA	Accessory	NA	Poor characterization	0.4	0.5	0.5	1.2	0	0	Non-essential	Non-essential	NA	NA	NA	Essential	Essential	Essential	Non-essential
group_1565	NA	Accessory	NA	Poor characterization	0.13	0	0.5	0.4	0	0	Non-essential	Non-essential	NA	NA	NA	Essential	Non-essential	Non-essential	Non-essential
group_1567	NA	Accessory	L	Information storage and processing	0.67	0.5	0	0	0	2	NA	NA	NA	NA	NA	NA	NA	NA	Essential
group_1568	NA	Accessory	S	Poor characterization	0.13	0	0.5	0.4	0	0	Non-essential	Non-essential	NA	NA	NA	Essential	Non-essential	Non-essential	Non-essential
group_1569	o_0597	Core	S	Poor characterization	0.11	0	0.25	0	0.33	0	Non-essential	Non-essential	Non-essential	Non-essential	Conditionally_essential	Non-essential	Non-essential	Non-essential	Non-essential
group_157	o_0152	Core	S	Poor characterization	0	0	0	0	0	0	Non-essential	Non-essential	Non-essential	Non-essential	Non-essential	Non-essential	Non-essential	Non-essential	Non-essential
group_1575	NA	Accessory	S	Poor characterization	0.33	0.25	0	0	0	1	NA	NA	NA	NA	NA	NA	NA	NA	Conditionally_essential
group_1577	NA	Accessory	S	Poor characterization	0	0	0	0	0	0	NA	NA	NA	NA	NA	NA	NA	NA	Non-essential
group_1580	o_0124	Core	OU	Cellular processing and signaling	1.73	1.5	1.5	1.2	2	2	Non-essential	Non-essential	Essential	Essential	Essential	Essential	Essential	Essential	Essential
group_1581	o_0352	Core	J	Information storage and processing	2	2	2	2	2	2	Essential	Essential	Essential	Essential	Essential	Essential	Essential	Essential	Essential
group_1582	NA	Accessory	NA	Poor characterization	0.2	0.25	0.5	0.6	0	0	Non-essential	Non-essential	NA	NA	NA	Essential	Conditionally_essential	Non-essential	NA
group_1583	o_0461	Core	V	Cellular processing and signaling	0	0	0	0	0	0	Non-essential	Non-essential	Non-essential	Non-essential	Non-essential	Non-essential	Non-essential	Non-essential	Non-essential
group_1592	NA	Accessory	NA	Poor characterization	0.11	0	0.25	0	0.33	0	NA	NA	Non-essential	Conditionally_essential	Non-essential	NA	NA	NA	Non-essential
group_1593	o_0488	Core	S	Poor characterization	0.22	0	0.5	0	0.67	0	Non-essential	Non-essential	Non-essential	Conditionally_essential	Conditionally_essential	Non-essential	Non-essential	Non-essential	Non-essential
group_1594	NA	Accessory	-	Poor characterization	0.11	0	0.25	0	0.33	0	NA	NA	Non-essential	Conditionally_essential	Non-essential	NA	NA	NA	NA
group_1596	NA	Accessory	M	Cellular processing and signaling	0	0	0	0	0	0	NA	NA	Non-essential	Non-essential	Non-essential	NA	NA	NA	Non-essential
group_16	o_0010	Core	F	Metabolism	0.56	0.25	0.5	0	0.67	1	Non-essential	Non-essential	Non-essential	Essential	Non-essential	Non-essential	Non-essential	Non-essential	Conditionally_essential
group_160	NA	Core	V	Cellular processing and signaling	0.29	0	0.75	0.2	0.67	0	Non-essential	Conditionally_essential	Non-essential	Conditionally_essential	Conditionally_essential	Non-essential	Non-essential	Non-essential	Non-essential
group_1603	NA	Accessory	-	Poor characterization	0.13	0	0.5	0.4	0	0	Non-essential	Non-essential	NA	NA	NA	Essential	Non-essential	Non-essential	NA
group_1604	NA	Core	C	Metabolism	0.33	0.25	0	0	0	1	Non-essential	Non-essential	Non-essential	Non-essential	Non-essential	Non-essential	Non-essential	Non-essential	Conditionally_essential
group_1612	o_0350	Core	F	Metabolism	0	0	0	0	0	0	Non-essential	Non-essential	Non-essential	Non-essential	Non-essential	Non-essential	Non-essential	Non-essential	Non-essential
group_1613	NA	Accessory	-	Poor characterization	0	0	0	0	0	0	Non-essential	Non-essential	NA	NA	NA	Non-essential	Non-essential	Non-essential	NA
group_1617	o_0115	Core	J	Information storage and processing	0	0	0	0	0	0	Non-essential	Non-essential	Non-essential	Non-essential	Non-essential	Non-essential	Non-essential	Non-essential	Non-essential
group_1621	NA	Accessory	NA	Poor characterization	0	0	0	0	0	0	NA	NA	Non-essential	Non-essential	Non-essential	NA	NA	NA	NA
group_1626	NA	Accessory	S	Poor characterization	0	0	0	0	0	0	NA	NA	Non-essential	Non-essential	Non-essential	NA	NA	NA	NA
group_1627	o_0345	Core	S	Poor characterization	0.4	0.25	0.25	0.2	0	1	Non-essential	Conditionally_essential	Non-essential	Non-essential	Non-essential	Non-essential	Non-essential	Non-essential	Conditionally_essential
group_1629	NA	Accessory	S	Poor characterization	0.44	0.25	0.25	0	0.33	1	NA	NA	Non-essential	Conditionally_essential	Non-essential	NA	NA	NA	Conditionally_essential
group_1632	NA	Accessory	L	Information storage and processing	0.11	0	0.25	0	0.33	0	NA	NA	Non-essential	Non-essential	Conditionally_essential	NA	NA	NA	NA
group_1635	NA	Accessory	S	Poor characterization	0	0	0	0	0	0	NA	NA	Non-essential	Non-essential	Non-essential	NA	NA	NA	NA
group_1636	NA	Accessory	NA	Poor characterization	0.11	0	0.25	0	0.33	0	NA	NA	Non-essential	Conditionally_essential	Non-essential	NA	NA	NA	NA
group_1639	NA	Accessory	NA	Poor characterization	0	0	0	0	0	0	NA	NA	Non-essential	Non-essential	Non-essential	NA	NA	NA	NA
group_164	o_0246	Core	M	Cellular processing and signaling	2	2	2	2	2	2	Essential	Essential	Essential	Essential	Essential	Essential	Essential	Essential	Essential
group_1643	NA	Accessory	NA	Poor characterization	0	0	0	0	0	0	NA	NA	Non-essential	Non-essential	Non-essential	NA	NA	NA	NA
group_1644	NA	Accessory	NA	Poor characterization	0	0	0	0	0	0	NA	NA	Non-essential	Non-essential	Non-essential	NA	NA	NA	NA
group_1646	o_0224	Core	S	Poor characterization	1.4	1.25	2	1.2	2	1	Essential	Essential	Essential	Essential	Essential	Essential	Non-essential	Non-essential	Conditionally_essential
group_1647	o_0352	Core	F	Metabolism	0.42	0	1.25	0.6	0.67	0	Non-essential	Conditionally_essential	Non-essential	Essential	Non-essential	Essential	Non-essential	Non-essential	Non-essential
group_1648	NA	Accessory	-	Poor characterization	0.11	0	0.25	0	0.33	0	NA	NA	Non-essential	Non-essential	Conditionally_essential	NA	NA	NA	NA
group_1649	o_0587	Core	NU	Cellular processing and signaling	0.24	0	0.75	0.4	0.33	0	Non-essential	Non-essential	Non-essential	Non-essential	Conditionally_essential	Essential	Non-essential	Non-essential	Non-essential
group_1650	NA	Accessory	S	Poor characterization	0.47	0.25	0.5	0.4	0	1	Non-essential	Non-essential	NA	NA	NA	Essential	Non-essential	Non-essential	Conditionally_essential
group_1653	NA	Accessory	NA	Poor characterization	0	0	0	0	0	0	NA	NA	Non-essential	Non-essential	Non-essential	NA	NA	NA	NA
group_1654	NA	Accessory	-	Poor characterization	0	0	0	0	0	0	NA	NA	Non-essential	Non-essential	Non-essential	NA	NA	NA	NA
group_1655	NA	Accessory	NA	Poor characterization	0.11	0	0.25	0	0.33	0	NA	NA	Non-essential	Conditionally_essential	Non-essential	NA	NA	NA	NA
group_1656	NA	Accessory	NA	Poor characterization	0.11	0	0.25	0	0.33	0	NA	NA	Non-essential	Conditionally_essential	Non-essential	NA	NA	NA	NA
group_1660	o_0323	Accessory	GK	Mix	0	0	0	0	0	0	Non-essential	Non-essential	NA	NA	NA	Non-essential	Non-essential	Non-essential	NA
group_1661	o_0674	Core	E	Metabolism	0.07	0	0.25	0.2	0	0	Non-essential	Non-essential	Non-essential	Non-essential	Non-essential	Conditionally_essential	Non-essential	Non-essential	Non-essential
group_1663	NA	Accessory	S	Poor characterization	0.13	0	0.5	0.4	0	0	Non-essential	Non-essential	Non-essential	Non-essential	Non-essential	Essential	Non-essential	Non-essential	Non-essential
group_1670	o_0114	Core	U	Cellular processing and signaling	1.33	1.5	2	2	2	0	Essential	Essential	Essential	Essential	Essential	Essential	Essential	Essential	Non-essential
group_168	o_0054	Core	E	Metabolism	0	0	0	0	0	0	Non-essential	Non-essential	Non-essential	Non-essential	Non-essential	Non-essential	Non-essential	Non-essential	Non-essential
group_1680	o_0645	Core	S	Poor characterization	0.44	0.25	0.25	0	0.33	1	Non-essential	Non-essential	Non-essential	Conditionally_essential	Non-essential	Non-essential	Non-essential	Non-essential	Conditionally_essential
group_1682	NA	Accessory	-	Poor characterization	0	0	0	0	0	0	NA	NA	NA	NA	NA	NA	NA	NA	Non-essential
group_1686	NA	Accessory	NA	Poor characterization	0.33	0.25	0	0	0	1	NA	NA	NA	NA	NA	NA	NA	NA	Conditionally_essential
group_1689	NA	Accessory	NA	Poor characterization	0	0	0	0	0	0	NA	NA	Non-essential	Non-essential	Non-essential	NA	NA	NA	NA
group_1692	o_0101	Core	S	Poor characterization	0.38	0.25	1	0.8	0.33	0	Conditionally_essential	Conditionally_essential	Non-essential	Non-essential	Conditionally_essential	Essential	Non-essential	Non-essential	Non-essential
group_1694	o_0405	Accessory	U	Cellular processing and signaling	0.76	0.25	1.25	0.6	0.67	1	Non-essential	Conditionally_essential	Non-essential	Conditionally_essential	Conditionally_essential	Essential	Non-essential	Non-essential	Conditionally_essential
group_17	o_0518	Core	G	Metabolism	0.33	0.25	0	0	0	1	Non-essential	Non-essential	Non-essential	Non-essential	Non-essential	Non-essential	Non-essential	Non-essential	Conditionally_essential
group_1700	NA	Accessory	-	Poor characterization	0.11	0	0.25	0	0.33	0	NA	NA	Non-essential	Non-essential	Conditionally_essential	NA	NA	NA	NA
group_1706	o_0142	Core	L	Information storage and processing	0	0	0	0	0	0	Non-essential	Non-essential	Non-essential	Non-essential	Non-essential	Non-essential	Non-essential	Non-essential	Non-essential
group_1707	o_0589	Core	Q	Metabolism	0	0	0	0	0	0	Non-essential	Non-essential	Non-essential	Non-essential	Non-essential	Non-essential	Non-essential	Non-essential	Non-essential
group_1710	o_0136	Accessory	NA	Poor characterization	0	0	0	0	0	0	Non-essential	Non-essential	NA	NA	NA	Non-essential	Non-essential	Non-essential	NA
group_1716	o_0556	Core	S	Poor characterization	0.11	0	0.25	0	0.33	0	Non-essential	Non-essential	Non-essential	Non-essential	Conditionally_essential	Non-essential	Non-essential	Non-essential	Non-essential
group_1717	o_0112	Core	D	Cellular processing and signaling	0.56	0.5	0.75	1	0.67	0	Non-essential	Conditionally_essential	Essential	Non-essential	Non-essential	Essential	Non-essential	Essential	Non-essential
group_1718	o_0633	Core	S	Poor characterization	0.11	0	0.25	0	0.33	0	Non-essential	Non-essential	Non-essential	Conditionally_essential	Non-essential	Non-essential	Non-essential	Non-essential	Non-essential
group_1719	o_0573	Accessory	-	Poor characterization	0.13	0	0.5	0.4	0	0	Non-essential	Non-essential	NA	NA	NA	Essential	Non-essential	Non-essential	NA
group_1727	o_0113	Core	J	Information storage and processing	0.33	0.25	0	0	0	1	Non-essential	Non-essential	Non-essential	Non-essential	Non-essential	Non-essential	Non-essential	Non-essential	Conditionally_essential
group_173	o_0261	Core	C	Metabolism	0.44	0.25	0.25	0	0.33	1	Non-essential	Non-essential	Non-essential	Conditionally_essential	Non-essential	Non-essential	Non-essential	Non-essential	Conditionally_essential
group_1737	o_0612	Core	S	Poor characterization	1.27	0.75	1.5	0.8	2	1	Non-essential	Non-essential	Essential	Essential	Essential	Essential	Non-essential	Essential	Conditionally_essential
group_174	o_0510	Core	T	Cellular processing and signaling	0.33	0.25	0	0	0	1	Non-essential	Non-essential	Non-essential	Non-essential	Non-essential	Non-essential	Non-essential	Non-essential	Conditionally_essential
group_1743	o_0474	Core	-	Poor characterization	0.07	0	0.25	0.2	0	0	Non-essential	Non-essential	Non-essential	Non-essential	Non-essential	Conditionally_essential	Non-essential	Non-essential	Non-essential
group_1744	o_0661	Core	S	Poor characterization	0	0	0	0	0	0	Non-essential	Non-essential	Non-essential	Non-essential	Non-essential	Non-essential	Non-essential	Non-essential	Non-essential
group_1745	NA	Accessory	NA	Poor characterization	0.11	0	0.25	0	0.33	0	NA	NA	Non-essential	Non-essential	Conditionally_essential	NA	NA	NA	NA
group_1754	o_0060	Core	S	Poor characterization	0.24	0	0.75	0.4	0.33	0	Non-essential	Non-essential	Non-essential	Non-essential	Conditionally_essential	Essential	Non-essential	Non-essential	Non-essential
group_1755	o_0397	Core	S	Poor characterization	0.47	0.25	0.5	0.4	0	1	Non-essential	Non-essential	Non-essential	Non-essential	Non-essential	Essential	Non-essential	Non-essential	Conditionally_essential
group_1756	o_0132	Core	S	Poor characterization	0	0	0	0	0	0	Non-essential	Non-essential	Non-essential	Non-essential	Non-essential	Non-essential	Non-essential	Non-essential	Non-essential
group_1758	o_0661	Core	K	Information storage and processing	0	0	0	0	0	0	Non-essential	Non-essential	Non-essential	Non-essential	Non-essential	Non-essential	Non-essential	Non-essential	Non-essential
group_1760	NA	Accessory	S	Poor characterization	0.33	0.25	0	0	0	1	Non-essential	Non-essential	NA	NA	NA	Non-essential	Non-essential	Non-essential	Conditionally_essential
group_1762	o_0234	Core	C	Metabolism	2	2	2	2	2	2	Essential	Essential	Essential	Essential	Essential	Essential	Essential	Essential	Essential
group_1763	o_0102	Core	K	Information storage and processing	1.07	1	1.5	1.2	2	0	Essential	Non-essential	Essential	Essential	Essential	Essential	Non-essential	Essential	Non-essential
group_1764	o_0646	Core	G	Metabolism	0.33	0.25	0	0	0	1	Non-essential	Non-essential	Non-essential	Non-essential	Non-essential	Non-essential	Non-essential	Non-essential	Conditionally_essential
group_1766	o_0733	Core	K	Information storage and processing	0.33	0.25	0	0	0	1	Non-essential	Non-essential	Non-essential	Non-essential	Non-essential	Non-essential	Non-essential	Non-essential	Conditionally_essential
group_1775	o_0050	Core	E	Metabolism	0.44	0.25	0.25	0	0.33	1	Non-essential	Non-essential	Non-essential	Non-essential	Conditionally_essential	Non-essential	Non-essential	Non-essential	Conditionally_essential
group_1777	o_0056	Accessory	K	Information storage and processing	0	0	0	0	0	0	Non-essential	Non-essential	Non-essential	Non-essential	Non-essential	Non-essential	Non-essential	Non-essential	Non-essential
group_1778	o_0147	Core	S	Poor characterization	0.8	0.5	1.5	0.4	2	0	Non-essential	Non-essential	Essential	Essential	Essential	Essential	Non-essential	Non-essential	Non-essential
group_178	o_0352	Core	V	Cellular processing and signaling	0	0	0	0	0	0	Non-essential	Non-essential	Non-essential	Non-essential	Non-essential	Non-essential	Non-essential	Non-essential	Non-essential
group_1781	o_0617	Core	V	Cellular processing and signaling	0.11	0	0.25	0	0.33	0	Non-essential	Non-essential	Non-essential	Non-essential	Conditionally_essential	Non-essential	Non-essential	Non-essential	Non-essential
group_1782	o_0621	Core	K	Information storage and processing	0.11	0	0.25	0	0.33	0	Non-essential	Non-essential	Non-essential	Conditionally_essential	Non-essential	Non-essential	Non-essential	Non-essential	Non-essential
group_1783	o_0622	Core	K	Information storage and processing	0.13	0	0.5	0.4	0	0	Non-essential	Non-essential	Non-essential	Non-essential	Non-essential	Essential	Non-essential	Non-essential	Non-essential
group_1789	NA	Accessory	S	Poor characterization	0.11	0	0.25	0	0.33	0	NA	NA	Non-essential	Non-essential	Conditionally_essential	NA	NA	NA	NA
group_1791	o_0178	Core	S	Poor characterization	0	0	0	0	0	0	Non-essential	Non-essential	Non-essential	Non-essential	Non-essential	Non-essential	Non-essential	Non-essential	Non-essential
group_1792	o_0280	Core	-	Poor characterization	0.51	0.25	0.5	0.2	0.33	1	Non-essential	Conditionally_essential	Non-essential	Non-essential	Conditionally_essential	Non-essential	Non-essential	Non-essential	Conditionally_essential
group_1794	o_0273	Core	J	Information storage and processing	0.13	0	0.5	0.4	0	0	Non-essential	Non-essential	Non-essential	Non-essential	Non-essential	Essential	Non-essential	Non-essential	Non-essential
group_1795	o_0577	Core	K	Information storage and processing	0.51	0.25	0.5	0.2	0.33	1	Non-essential	Conditionally_essential	Non-essential	Non-essential	Conditionally_essential	Non-essential	Non-essential	Non-essential	Conditionally_essential
group_1796	o_0554	Core	S	Poor characterization	0	0	0	0	0	0	Non-essential	Non-essential	Non-essential	Non-essential	Non-essential	Non-essential	Non-essential	Non-essential	Non-essential
group_1799	o_0595	Core	V	Cellular processing and signaling	0.44	0.25	0.25	0	0.33	1	Non-essential	Non-essential	Non-essential	Non-essential	Conditionally_essential	Non-essential	Non-essential	Non-essential	Conditionally_essential
group_18	o_0665	Core	G	Metabolism	0.51	0.25	0.5	0.2	0.33	1	Non-essential	Conditionally_essential	Non-essential	Conditionally_essential	Non-essential	Non-essential	Non-essential	Non-essential	Conditionally_essential
group_180	o_0352	Core	V	Cellular processing and signaling	0.47	0.25	0.5	0.4	0	1	Non-essential	Non-essential	Non-essential	Non-essential	Non-essential	Essential	Non-essential	Non-essential	Conditionally_essential
group_1800	o_0378	Core	F	Metabolism	0	0	0	0	0	0	Non-essential	Non-essential	Non-essential	Non-essential	Non-essential	Non-essential	Non-essential	Non-essential	Non-essential
group_1805	o_0112	Core	S	Poor characterization	0.24	0	0.75	0.4	0.33	0	Non-essential	Non-essential	Non-essential	Non-essential	Conditionally_essential	Essential	Non-essential	Non-essential	Non-essential
group_1807	o_0475	Core	S	Poor characterization	0	0	0	0	0	0	Non-essential	Non-essential	Non-essential	Non-essential	Non-essential	Non-essential	Non-essential	Non-essential	Non-essential
group_181	o_0699	Core	S	Poor characterization	0.11	0	0.25	0	0.33	0	Non-essential	Non-essential	Non-essential	Conditionally_essential	Non-essential	Non-essential	Non-essential	Non-essential	Non-essential
group_1810	NA	Accessory	U	Cellular processing and signaling	0	0	0	0	0	0	NA	NA	Non-essential	Non-essential	Non-essential	NA	NA	NA	Non-essential
group_1812	o_0246	Core	M	Cellular processing and signaling	0.47	0.25	0.75	0.4	1	0	Non-essential	Conditionally_essential	Conditionally_essential	Conditionally_essential	Conditionally_essential	Non-essential	Non-essential	Conditionally_essential	Non-essential
group_1815	o_0226	Core	S	Poor characterization	0	0	0	0	0	0	Non-essential	Non-essential	Non-essential	Non-essential	Non-essential	Non-essential	Non-essential	Non-essential	Non-essential
group_1816	o_0698	Core	J	Information storage and processing	0.4	0.25	0.25	0.2	0	1	Non-essential	Non-essential	Non-essential	Non-essential	Non-essential	Conditionally_essential	Non-essential	Non-essential	Conditionally_essential
group_1820	o_0440	Core	S	Poor characterization	0.27	0.5	0.5	0.8	0	0	Essential	Essential	Non-essential	Non-essential	Non-essential	Non-essential	Non-essential	Non-essential	Non-essential
group_1821	o_0724	Core	S	Poor characterization	0	0	0	0	0	0	Non-essential	Non-essential	Non-essential	Non-essential	Non-essential	Non-essential	Non-essential	Non-essential	Non-essential
group_1822	o_0303	Core	G	Metabolism	0	0	0	0	0	0	Non-essential	Non-essential	Non-essential	Non-essential	Non-essential	Non-essential	Non-essential	Non-essential	Non-essential
group_1823	o_0300	Core	F	Metabolism	0.58	0.5	0.5	0.4	0.33	1	Conditionally_essential	Conditionally_essential	Non-essential	Non-essential	Conditionally_essential	Non-essential	Non-essential	Non-essential	Conditionally_essential
group_1824	NA	Accessory	-	Poor characterization	0	0	0	0	0	0	NA	NA	NA	NA	NA	NA	NA	NA	Non-essential
group_1825	o_0384	Core	S	Poor characterization	0.2	0	0.75	0.6	0	0	Non-essential	Conditionally_essential	Non-essential	Non-essential	Non-essential	Essential	Non-essential	Non-essential	Non-essential
group_1826	o_0747	Core	S	Poor characterization	0.4	0.25	0.25	0.2	0	1	Non-essential	Non-essential	Non-essential	Non-essential	Non-essential	Conditionally_essential	Non-essential	Non-essential	Conditionally_essential
group_1828	NA	Accessory	-	Poor characterization	0	0	0	0	0	0	NA	NA	Non-essential	Non-essential	Non-essential	NA	NA	NA	NA
group_1831	NA	Accessory	K	Information storage and processing	0.33	0.25	0	0	0	1	Non-essential	Non-essential	Non-essential	Non-essential	Non-essential	Non-essential	Non-essential	Non-essential	Conditionally_essential
group_1833	o_0538	Core	S	Poor characterization	0	0	0	0	0	0	Non-essential	Non-essential	Non-essential	Non-essential	Non-essential	Non-essential	Non-essential	Non-essential	Non-essential
group_1835	o_0469	Core	S	Poor characterization	0	0	0	0	0	0	Non-essential	Non-essential	Non-essential	Non-essential	Non-essential	Non-essential	Non-essential	Non-essential	Non-essential
group_1836	NA	Core	Q	Metabolism	0.62	0.25	0.75	0.2	0.67	1	Non-essential	Conditionally_essential	Non-essential	Conditionally_essential	Conditionally_essential	Non-essential	Non-essential	Non-essential	Conditionally_essential
group_1839	o_0376	Core	S	Poor characterization	0.11	0	0.25	0	0.33	0	Non-essential	Non-essential	Non-essential	Non-essential	Conditionally_essential	Non-essential	Non-essential	Non-essential	Non-essential
group_1841	o_0579	Core	S	Poor characterization	0.56	0.25	0.5	0	0.67	1	Non-essential	Non-essential	Non-essential	Conditionally_essential	Conditionally_essential	Non-essential	Non-essential	Non-essential	Conditionally_essential
group_1842	o_0158	Core	EGP	Metabolism	0	0	0	0	0	0	Non-essential	Non-essential	Non-essential	Non-essential	Non-essential	Non-essential	Non-essential	Non-essential	Non-essential
group_1845	o_0423	Accessory	G	Metabolism	0.4	0.5	0	0.2	0	1	Non-essential	Non-essential	Non-essential	Non-essential	Non-essential	Non-essential	Conditionally_essential	Non-essential	Conditionally_essential
group_1846	o_0690	Core	I	Metabolism	0	0	0	0	0	0	Non-essential	Non-essential	Non-essential	Non-essential	Non-essential	Non-essential	Non-essential	Non-essential	Non-essential
group_1847	o_0714	Core	S	Poor characterization	0.13	0	0.5	0.4	0	0	Non-essential	Non-essential	Non-essential	Non-essential	Non-essential	Essential	Non-essential	Non-essential	Non-essential
group_1848	o_0423	Accessory	S	Poor characterization	0	0	0	0	0	0	Non-essential	Non-essential	Non-essential	Non-essential	Non-essential	Non-essential	Non-essential	Non-essential	Non-essential
group_1849	o_0070	Core	P	Metabolism	0.4	0.5	0.5	1.2	0	0	Non-essential	Non-essential	Non-essential	Non-essential	Non-essential	Essential	Essential	Essential	Non-essential
group_1850	o_0046	Core	S	Poor characterization	1.2	1	2	1.6	2	0	Essential	Essential	Essential	Essential	Essential	Essential	Non-essential	Essential	Non-essential
group_1851	o_0592	Core	T	Cellular processing and signaling	0.69	0.25	1	0.4	0.67	1	Non-essential	Non-essential	Non-essential	Conditionally_essential	Conditionally_essential	Essential	Non-essential	Non-essential	Conditionally_essential
group_1852	o_0500	Core	D	Cellular processing and signaling	1.67	1.75	2	2	2	1	Essential	Essential	Essential	Essential	Essential	Essential	Essential	Essential	Conditionally_essential
group_1855	o_0230	Core	S	Poor characterization	0.56	0.25	0.5	0	0.67	1	Non-essential	Non-essential	Non-essential	Conditionally_essential	Conditionally_essential	Non-essential	Non-essential	Non-essential	Conditionally_essential
group_1856	NA	Accessory	NA	Poor characterization	0	0	0	0	0	0	NA	NA	Non-essential	Non-essential	Non-essential	NA	NA	NA	NA
group_1858	o_0362	Accessory	OU	Cellular processing and signaling	0	0	0	0	0	0	Non-essential	Non-essential	Non-essential	Non-essential	Non-essential	Non-essential	Non-essential	Non-essential	Non-essential
group_1860	o_0400	Core	P	Metabolism	0.27	0.25	0.75	0.8	0	0	Conditionally_essential	Conditionally_essential	Non-essential	Non-essential	Non-essential	Essential	Non-essential	Non-essential	Non-essential
group_1861	NA	Core	S	Poor characterization	0.11	0	0.25	0	0.33	0	Non-essential	Non-essential	Non-essential	Non-essential	Conditionally_essential	Non-essential	Non-essential	Non-essential	Non-essential
group_1864	o_0576	Core	-	Poor characterization	0	0	0	0	0	0	Non-essential	Non-essential	Non-essential	Non-essential	Non-essential	Non-essential	Non-essential	Non-essential	Non-essential
group_1865	o_0173	Accessory	J	Information storage and processing	0	0	0	0	0	0	Non-essential	Non-essential	NA	NA	NA	Non-essential	Non-essential	Non-essential	Non-essential
group_1868	o_0189	Core	S	Poor characterization	0.4	0.25	0.25	0.2	0	1	Non-essential	Conditionally_essential	Non-essential	Non-essential	Non-essential	Non-essential	Non-essential	Non-essential	Conditionally_essential
group_1869	o_0571	Accessory	L	Information storage and processing	0.13	0	0.5	0.4	0	0	Non-essential	Non-essential	NA	NA	NA	Essential	Non-essential	Non-essential	Non-essential
group_187	o_0383	Core	G	Metabolism	2	2	2	2	2	2	Essential	Essential	Essential	Essential	Essential	Essential	Essential	Essential	Essential
group_1870	NA	Core	L	Information storage and processing	0	0	0	0	0	0	Non-essential	Non-essential	Non-essential	Non-essential	Non-essential	Non-essential	Non-essential	Non-essential	Non-essential
group_1872	o_0684	Core	-	Poor characterization	0.29	0	0.75	0.2	0.67	0	Non-essential	Conditionally_essential	Non-essential	Conditionally_essential	Conditionally_essential	Non-essential	Non-essential	Non-essential	Non-essential
group_1873	o_0611	Core	I	Metabolism	0.56	0.25	0.5	0	0.67	1	Non-essential	Non-essential	Non-essential	Conditionally_essential	Conditionally_essential	Non-essential	Non-essential	Non-essential	Conditionally_essential
group_1878	o_0111	Core	S	Poor characterization	0	0	0	0	0	0	Non-essential	Non-essential	Non-essential	Non-essential	Non-essential	Non-essential	Non-essential	Non-essential	Non-essential
group_1879	o_0232	Core	S	Poor characterization	0.44	0.25	0.25	0	0.33	1	Non-essential	Non-essential	Non-essential	Conditionally_essential	Non-essential	Non-essential	Non-essential	Non-essential	Conditionally_essential
group_1880	o_0061	Core	FJ	Mix	1.2	1	2	1.6	2	0	Essential	Essential	Essential	Essential	Essential	Essential	Non-essential	Essential	Non-essential
group_1881	o_0279	Core	-	Poor characterization	0.22	0	0.5	0	0.67	0	Non-essential	Non-essential	Non-essential	Conditionally_essential	Conditionally_essential	Non-essential	Non-essential	Non-essential	Non-essential
group_1884	o_0257	Core	M	Cellular processing and signaling	0.11	0	0.25	0	0.33	0	Non-essential	Non-essential	Non-essential	Conditionally_essential	Non-essential	Non-essential	Non-essential	Non-essential	Non-essential
group_1886	o_0246	Core	GM	Mix	2	2	2	2	2	2	Essential	Essential	Essential	Essential	Essential	Essential	Essential	Essential	Essential
group_1888	o_0441	Core	T	Cellular processing and signaling	0.58	0	1.5	0.4	1.33	0	Non-essential	Essential	Non-essential	Essential	Essential	Non-essential	Non-essential	Non-essential	Non-essential
group_1889	o_0028	Core	-	Poor characterization	0	0	0	0	0	0	Non-essential	Non-essential	Non-essential	Non-essential	Non-essential	Non-essential	Non-essential	Non-essential	Non-essential
group_1890	o_0535	Core	I	Metabolism	0.47	0.25	0.5	0.4	0	1	Non-essential	Non-essential	Non-essential	Non-essential	Non-essential	Essential	Non-essential	Non-essential	Conditionally_essential
group_1891	o_0279	Core	H	Metabolism	2	2	2	2	2	2	Essential	Essential	Essential	Essential	Essential	Essential	Essential	Essential	Essential
group_1892	o_0647	Accessory	V	Cellular processing and signaling	0.33	0.25	0	0	0	1	Non-essential	Non-essential	Non-essential	Non-essential	Non-essential	Non-essential	Non-essential	Non-essential	Conditionally_essential
group_1893	o_0625	Core	S	Poor characterization	0.84	1	1	1.2	1.33	0	Non-essential	Non-essential	Essential	Conditionally_essential	Conditionally_essential	Essential	Essential	Essential	Non-essential
group_1895	NA	Core	M	Cellular processing and signaling	0.22	0	0.5	0	0.67	0	Non-essential	Non-essential	Non-essential	Conditionally_essential	Conditionally_essential	Non-essential	Non-essential	Non-essential	Non-essential
group_1896	NA	Core	EGP	Metabolism	0.56	0.5	0.25	0	0.67	1	Non-essential	Non-essential	Conditionally_essential	Non-essential	Conditionally_essential	Non-essential	Non-essential	Non-essential	Conditionally_essential
group_1897	NA	Accessory	K	Information storage and processing	0.67	0.5	0	0	0	2	NA	NA	NA	NA	NA	NA	NA	NA	Essential
group_1898	NA	Accessory	NA	Poor characterization	0	0	0	0	0	0	NA	NA	Non-essential	Non-essential	Non-essential	NA	NA	NA	NA
group_1899	o_0002	Core	S	Poor characterization	1.07	1	1.5	1.2	2	0	Non-essential	Non-essential	Essential	Essential	Essential	Essential	Essential	Essential	Non-essential
group_19	NA	Accessory	S	Poor characterization	0	0	0	0	0	0	Non-essential	Non-essential	NA	NA	NA	Non-essential	Non-essential	Non-essential	NA
group_1901	o_0314	Core	I	Metabolism	1.18	1	0.75	1.2	0.33	2	Non-essential	Non-essential	Non-essential	Conditionally_essential	Non-essential	Essential	Essential	Essential	Essential
group_1902	o_0321	Core	G	Metabolism	0	0	0	0	0	0	Non-essential	Non-essential	Non-essential	Non-essential	Non-essential	Non-essential	Non-essential	Non-essential	Non-essential
group_1904	o_0093	Core	S	Poor characterization	2	2	2	2	2	2	Essential	Essential	Essential	Essential	Essential	Essential	Essential	Essential	Essential
group_1905	o_0093	Core	Q	Metabolism	0.33	0.25	0	0	0	1	Non-essential	Non-essential	Non-essential	Non-essential	Non-essential	Non-essential	Non-essential	Non-essential	Conditionally_essential
group_1906	NA	Accessory	-	Poor characterization	0	0	0	0	0	0	NA	NA	Non-essential	Non-essential	Non-essential	NA	NA	NA	NA
group_1907	NA	Accessory	L	Information storage and processing	0.11	0	0.25	0	0.33	0	NA	NA	Non-essential	Non-essential	Conditionally_essential	NA	NA	NA	NA
group_1908	o_0614	Core	-	Poor characterization	0.11	0	0.25	0	0.33	0	Non-essential	Non-essential	Non-essential	Non-essential	Conditionally_essential	Non-essential	Non-essential	Non-essential	Non-essential
group_1909	o_0238	Core	S	Poor characterization	0.13	0	0.5	0.4	0	0	Non-essential	Non-essential	Non-essential	Non-essential	Non-essential	Essential	Non-essential	Non-essential	Non-essential
group_1910	o_0239	Core	V	Cellular processing and signaling	0	0	0	0	0	0	Non-essential	Non-essential	Non-essential	Non-essential	Non-essential	Non-essential	Non-essential	Non-essential	Non-essential
group_1911	o_0172	Core	L	Information storage and processing	0.73	0.5	1.25	1.2	1	0	Non-essential	Non-essential	Non-essential	Conditionally_essential	Essential	Essential	Essential	Essential	Non-essential
group_1912	o_0515	Core	S	Poor characterization	0	0	0	0	0	0	Non-essential	Non-essential	Non-essential	Non-essential	Non-essential	Non-essential	Non-essential	Non-essential	Non-essential
group_1913	o_0200	Core	G	Metabolism	0	0	0	0	0	0	Non-essential	Non-essential	Non-essential	Non-essential	Non-essential	Non-essential	Non-essential	Non-essential	Non-essential
group_1915	o_0368	Core	-	Poor characterization	0	0	0	0	0	0	Non-essential	Non-essential	Non-essential	Non-essential	Non-essential	Non-essential	Non-essential	Non-essential	Non-essential
group_1916	NA	Accessory	-	Poor characterization	0.22	0	0.5	0	0.67	0	NA	NA	Non-essential	Conditionally_essential	Conditionally_essential	NA	NA	NA	Non-essential
group_1918	NA	Accessory	L	Information storage and processing	0.33	0.25	0	0	0	1	NA	NA	NA	NA	NA	NA	NA	NA	Conditionally_essential
group_1919	NA	Core	IQ	Metabolism	0	0	0	0	0	0	Non-essential	Non-essential	Non-essential	Non-essential	Non-essential	Non-essential	Non-essential	Non-essential	Non-essential
group_192	NA	Accessory	D	Cellular processing and signaling	0.11	0	0.25	0	0.33	0	NA	NA	Non-essential	Non-essential	Conditionally_essential	NA	NA	NA	NA
group_1920	o_0247	Core	S	Poor characterization	1.4	1.25	2	1.2	2	1	Essential	Essential	Essential	Essential	Essential	Essential	Non-essential	Non-essential	Conditionally_essential
group_1921	o_0096	Core	P	Metabolism	0.56	0.5	0.75	1	0.67	0	Conditionally_essential	Conditionally_essential	Conditionally_essential	Non-essential	Conditionally_essential	Conditionally_essential	Non-essential	Essential	Non-essential
group_1922	o_0319	Core	O	Cellular processing and signaling	0.13	0	0.5	0.4	0	0	Non-essential	Non-essential	Non-essential	Non-essential	Non-essential	Essential	Non-essential	Non-essential	Non-essential
group_1923	o_0548	Core	E	Metabolism	0.22	0	0.5	0	0.67	0	Non-essential	Non-essential	Non-essential	Conditionally_essential	Conditionally_essential	Non-essential	Non-essential	Non-essential	Non-essential
group_1929	o_0346	Core	J	Information storage and processing	0.44	0.5	0.5	0	1.33	0	Non-essential	Non-essential	Essential	Essential	Non-essential	Non-essential	Non-essential	Non-essential	Non-essential
group_1930	o_0167	Core	S	Poor characterization	0	0	0	0	0	0	Non-essential	Non-essential	Non-essential	Non-essential	Non-essential	Non-essential	Non-essential	Non-essential	Non-essential
group_1932	NA	Core	G	Metabolism	0	0	0	0	0	0	Non-essential	Non-essential	Non-essential	Non-essential	Non-essential	Non-essential	Non-essential	Non-essential	Non-essential
group_1933	NA	Core	E	Metabolism	0.56	0.25	0.5	0	0.67	1	Non-essential	Non-essential	Non-essential	Conditionally_essential	Conditionally_essential	Non-essential	Non-essential	Non-essential	Conditionally_essential
group_1934	o_0381	Core	E	Metabolism	0.13	0	0.5	0.4	0	0	Non-essential	Non-essential	Non-essential	Non-essential	Non-essential	Essential	Non-essential	Non-essential	Non-essential
group_1937	o_0565	Core	H	Metabolism	0.13	0	0.5	0.4	0	0	Non-essential	Non-essential	Non-essential	Non-essential	Non-essential	Essential	Non-essential	Non-essential	Non-essential
group_1938	o_0333	Core	M	Cellular processing and signaling	0.36	0	1	0.4	0.67	0	Non-essential	Non-essential	Non-essential	Conditionally_essential	Conditionally_essential	Essential	Non-essential	Non-essential	Non-essential
group_1939	o_0449	Core	P	Metabolism	0	0	0	0	0	0	Non-essential	Non-essential	Non-essential	Non-essential	Non-essential	Non-essential	Non-essential	Non-essential	Non-essential
group_1940	NA	Core	-	Poor characterization	0	0	0	0	0	0	Non-essential	Non-essential	Non-essential	Non-essential	Non-essential	Non-essential	Non-essential	Non-essential	Non-essential
group_1941	o_0221	Core	C	Metabolism	1.67	1.75	2	2	2	1	Essential	Essential	Essential	Essential	Essential	Essential	Essential	Essential	Conditionally_essential
group_1943	o_0205	Core	S	Poor characterization	0	0	0	0	0	0	Non-essential	Non-essential	Non-essential	Non-essential	Non-essential	Non-essential	Non-essential	Non-essential	Non-essential
group_1947	NA	Core	G	Metabolism	0.36	0	1	0.4	0.67	0	Non-essential	Non-essential	Non-essential	Conditionally_essential	Conditionally_essential	Essential	Non-essential	Non-essential	Non-essential
group_1949	o_0384	Core	J	Information storage and processing	0.07	0	0.25	0.2	0	0	Non-essential	Conditionally_essential	Non-essential	Non-essential	Non-essential	Non-essential	Non-essential	Non-essential	Non-essential
group_195	o_0067	Core	V	Cellular processing and signaling	0.47	0.25	0.5	0.4	0	1	Non-essential	Non-essential	Non-essential	Non-essential	Non-essential	Essential	Non-essential	Non-essential	Conditionally_essential
group_1950	o_0106	Core	K	Information storage and processing	0	0	0	0	0	0	Non-essential	Non-essential	Non-essential	Non-essential	Non-essential	Non-essential	Non-essential	Non-essential	Non-essential
group_1951	NA	Accessory	NA	Poor characterization	0	0	0	0	0	0	NA	NA	Non-essential	Non-essential	Non-essential	NA	NA	NA	NA
group_1952	o_0536	Core	H	Metabolism	0.33	0.25	0	0	0	1	Non-essential	Non-essential	Non-essential	Non-essential	Non-essential	Non-essential	Non-essential	Non-essential	Conditionally_essential
group_1953	NA	Accessory	S	Poor characterization	0	0	0	0	0	0	NA	NA	Non-essential	Non-essential	Non-essential	NA	NA	NA	NA
group_1954	o_0284	Core	-	Poor characterization	0.76	0.25	1.25	0.6	0.67	1	Non-essential	Conditionally_essential	Non-essential	Conditionally_essential	Conditionally_essential	Essential	Non-essential	Non-essential	Conditionally_essential
group_1956	o_0297	Core	S	Poor characterization	0.4	0.5	0.5	1.2	0	0	Non-essential	Non-essential	Non-essential	Non-essential	Non-essential	Essential	Essential	Essential	Non-essential
group_1957	o_0619	Core	U	Cellular processing and signaling	1.6	1.75	1.75	1.8	2	1	Essential	Conditionally_essential	Essential	Essential	Essential	Essential	Essential	Essential	Conditionally_essential
group_1958	o_0282	Core	T	Cellular processing and signaling	0.47	0.25	0.5	0.4	0	1	Non-essential	Non-essential	Non-essential	Non-essential	Non-essential	Essential	Non-essential	Non-essential	Conditionally_essential
group_196	o_0649	Core	G	Metabolism	0.33	0.25	0	0	0	1	Non-essential	Non-essential	Non-essential	Non-essential	Non-essential	Non-essential	Non-essential	Non-essential	Conditionally_essential
group_1960	NA	Accessory	K	Information storage and processing	0.33	0.25	0	0	0	1	NA	NA	Non-essential	Non-essential	Non-essential	Non-essential	Non-essential	Non-essential	Conditionally_essential
group_1962	o_0076	Core	P	Metabolism	0.4	0.25	0.25	0.2	0	1	Non-essential	Non-essential	Non-essential	Non-essential	Non-essential	Conditionally_essential	Non-essential	Non-essential	Conditionally_essential
group_1963	o_0377	Core	K	Information storage and processing	0	0	0	0	0	0	Non-essential	Non-essential	Non-essential	Non-essential	Non-essential	Non-essential	Non-essential	Non-essential	Non-essential
group_1964	o_0265	Core	K	Information storage and processing	0.18	0	0.25	0.2	0.33	0	Non-essential	Non-essential	Non-essential	Conditionally_essential	Non-essential	Non-essential	Non-essential	Conditionally_essential	Non-essential
group_1965	o_0655	Core	S	Poor characterization	0	0	0	0	0	0	Non-essential	Non-essential	Non-essential	Non-essential	Non-essential	Non-essential	Non-essential	Non-essential	Non-essential
group_1966	NA	Core	C	Metabolism	0.33	0.25	0	0	0	1	Non-essential	Non-essential	Non-essential	Non-essential	Non-essential	Non-essential	Non-essential	Non-essential	Conditionally_essential
group_1967	o_0088	Core	C	Metabolism	1	0.5	1.25	1	1	1	Non-essential	Conditionally_essential	Conditionally_essential	Conditionally_essential	Conditionally_essential	Essential	Non-essential	Essential	Conditionally_essential
group_1968	o_0488	Core	E	Metabolism	0.44	0.25	0.25	0	0.33	1	Non-essential	Non-essential	Non-essential	Non-essential	Conditionally_essential	Non-essential	Non-essential	Non-essential	Conditionally_essential
group_197	o_0419	Accessory	G	Metabolism	0.29	0	0.75	0.2	0.67	0	Non-essential	Conditionally_essential	Non-essential	Conditionally_essential	Conditionally_essential	Non-essential	Non-essential	Non-essential	NA
group_1971	NA	Accessory	K	Information storage and processing	0	0	0	0	0	0	Non-essential	Non-essential	NA	NA	NA	NA	NA	NA	Non-essential
group_1972	NA	Accessory	NA	Poor characterization	0.11	0	0.25	0	0.33	0	NA	NA	Non-essential	Non-essential	Conditionally_essential	NA	NA	NA	NA
group_1973	o_0740	Core	P	Metabolism	2	2	2	2	2	2	Essential	Essential	Essential	Essential	Essential	Essential	Essential	Essential	Essential
group_198	o_0011	Accessory	S	Poor characterization	0.07	0	0.25	0.2	0	0	Non-essential	Conditionally_essential	NA	NA	NA	Non-essential	Non-essential	Non-essential	NA
group_1981	o_0676	Core	EP	Metabolism	0	0	0	0	0	0	Non-essential	Non-essential	Non-essential	Non-essential	Non-essential	Non-essential	Non-essential	Non-essential	Non-essential
group_1982	NA	Accessory	OU	Cellular processing and signaling	0.47	0.25	0.5	0.4	0	1	Non-essential	Non-essential	NA	NA	NA	Essential	Non-essential	Non-essential	Conditionally_essential
group_1983	o_0303	Core	F	Metabolism	0.13	0	0.5	0.4	0	0	Non-essential	Non-essential	Non-essential	Non-essential	Non-essential	Essential	Non-essential	Non-essential	Non-essential
group_1984	o_0443	Core	L	Information storage and processing	0.11	0	0.25	0	0.33	0	Non-essential	Non-essential	Non-essential	Conditionally_essential	Non-essential	Non-essential	Non-essential	Non-essential	Non-essential
group_1988	NA	Accessory	NA	Poor characterization	0	0	0	0	0	0	NA	NA	NA	NA	NA	NA	NA	NA	Non-essential
group_199	o_0492	Core	G	Metabolism	0.51	0.25	0.5	0.2	0.33	1	Non-essential	Conditionally_essential	Non-essential	Conditionally_essential	Non-essential	Non-essential	Non-essential	Non-essential	Conditionally_essential
group_1991	NA	Accessory	S	Poor characterization	0.22	0	0.5	0	0.67	0	Non-essential	Non-essential	Non-essential	Conditionally_essential	Conditionally_essential	Non-essential	Non-essential	Non-essential	NA
group_1994	o_0464	Core	I	Metabolism	2	2	2	2	2	2	Essential	Essential	Essential	Essential	Essential	Essential	Essential	Essential	Essential
group_1995	o_0651	Core	-	Poor characterization	0.13	0	0.5	0.4	0	0	Non-essential	Non-essential	Non-essential	Non-essential	Non-essential	Essential	Non-essential	Non-essential	Non-essential
group_1996	o_0452	Core	S	Poor characterization	0	0	0	0	0	0	Non-essential	Non-essential	Non-essential	Non-essential	Non-essential	Non-essential	Non-essential	Non-essential	Non-essential
group_1999	o_0509	Core	K	Information storage and processing	0.18	0	0.5	0.2	0.33	0	Non-essential	Conditionally_essential	Non-essential	Non-essential	Conditionally_essential	Non-essential	Non-essential	Non-essential	Non-essential
group_2	o_0434	Core	F	Metabolism	0.18	0	0.5	0.2	0.33	0	Non-essential	Conditionally_essential	Non-essential	Non-essential	Conditionally_essential	Non-essential	Non-essential	Non-essential	Non-essential
group_2000	NA	Accessory	S	Poor characterization	0.11	0	0.25	0	0.33	0	NA	NA	Non-essential	Non-essential	Conditionally_essential	NA	NA	NA	NA
group_2002	o_0490	Core	K	Information storage and processing	0	0	0	0	0	0	Non-essential	Non-essential	Non-essential	Non-essential	Non-essential	Non-essential	Non-essential	Non-essential	Non-essential
group_2003	o_0625	Core	L	Information storage and processing	0.33	0.25	0	0	0	1	Non-essential	Non-essential	Non-essential	Non-essential	Non-essential	Non-essential	Non-essential	Non-essential	Conditionally_essential
group_2004	o_0673	Core	S	Poor characterization	0	0	0	0	0	0	Non-essential	Non-essential	Non-essential	Non-essential	Non-essential	Non-essential	Non-essential	Non-essential	Non-essential
group_2005	o_0645	Core	S	Poor characterization	0.29	0	0.75	0.2	0.67	0	Non-essential	Conditionally_essential	Non-essential	Conditionally_essential	Conditionally_essential	Non-essential	Non-essential	Non-essential	Non-essential
group_2008	NA	Accessory	K	Information storage and processing	0	0	0	0	0	0	NA	NA	NA	NA	NA	NA	NA	NA	Non-essential
group_201	o_0263	Core	M	Cellular processing and signaling	0.44	0.25	0.25	0	0.33	1	Non-essential	Non-essential	Non-essential	Conditionally_essential	Non-essential	Non-essential	Non-essential	Non-essential	Conditionally_essential
group_2010	NA	Core	S	Poor characterization	0.33	0.25	0	0	0	1	Non-essential	Non-essential	Non-essential	Non-essential	Non-essential	Non-essential	Non-essential	Non-essential	Conditionally_essential
group_2017	NA	Accessory	S	Poor characterization	0	0	0	0	0	0	NA	NA	Non-essential	Non-essential	Non-essential	NA	NA	NA	Non-essential
group_2018	o_0423	Accessory	G	Metabolism	0	0	0	0	0	0	Non-essential	Non-essential	Non-essential	Non-essential	Non-essential	Non-essential	Non-essential	Non-essential	Non-essential
group_2021	o_0366	Accessory	C	Metabolism	0	0	0	0	0	0	Non-essential	Non-essential	Non-essential	Non-essential	Non-essential	Non-essential	Non-essential	Non-essential	Non-essential
group_2022	o_0395	Core	K	Information storage and processing	0	0	0	0	0	0	Non-essential	Non-essential	Non-essential	Non-essential	Non-essential	Non-essential	Non-essential	Non-essential	Non-essential
group_2023	o_0604	Core	F	Metabolism	0.07	0	0	0.2	0	0	Non-essential	Non-essential	Non-essential	Non-essential	Non-essential	Non-essential	Non-essential	Conditionally_essential	Non-essential
group_203	NA	Core	F	Metabolism	0	0	0	0	0	0	Non-essential	Non-essential	Non-essential	Non-essential	Non-essential	Non-essential	Non-essential	Non-essential	Non-essential
group_2032	o_0342	Core	S	Poor characterization	0.11	0	0.25	0	0.33	0	Non-essential	Non-essential	Non-essential	Non-essential	Conditionally_essential	Non-essential	Non-essential	Non-essential	Non-essential
group_2033	NA	Accessory	S	Poor characterization	0	0	0	0	0	0	NA	NA	Non-essential	Non-essential	Non-essential	NA	NA	NA	NA
group_2035	NA	Core	I	Metabolism	0	0	0	0	0	0	Non-essential	Non-essential	Non-essential	Non-essential	Non-essential	Non-essential	Non-essential	Non-essential	Non-essential
group_2036	o_0337	Core	T	Cellular processing and signaling	0	0	0	0	0	0	Non-essential	Non-essential	Non-essential	Non-essential	Non-essential	Non-essential	Non-essential	Non-essential	Non-essential
group_2037	NA	Core	S	Poor characterization	0	0	0	0	0	0	Non-essential	Non-essential	Non-essential	Non-essential	Non-essential	Non-essential	Non-essential	Non-essential	Non-essential
group_2038	o_0112	Core	S	Poor characterization	0.33	0.25	0	0	0	1	Non-essential	Non-essential	Non-essential	Non-essential	Non-essential	Non-essential	Non-essential	Non-essential	Conditionally_essential
group_2039	o_0703	Core	K	Information storage and processing	0.87	0.5	1.5	0.6	2	0	Non-essential	Non-essential	Essential	Essential	Essential	Essential	Non-essential	Conditionally_essential	Non-essential
group_2040	o_0274	Core	F	Metabolism	0	0	0	0	0	0	Non-essential	Non-essential	Non-essential	Non-essential	Non-essential	Non-essential	Non-essential	Non-essential	Non-essential
group_2041	NA	Core	I	Metabolism	0	0	0	0	0	0	Non-essential	Non-essential	Non-essential	Non-essential	Non-essential	Non-essential	Non-essential	Non-essential	Non-essential
group_2042	o_0031	Core	CO	Mix	0.47	0.25	0.5	0.4	0	1	Non-essential	Non-essential	Non-essential	Non-essential	Non-essential	Essential	Non-essential	Non-essential	Conditionally_essential
group_2045	NA	Accessory	S	Poor characterization	0	0	0	0	0	0	Non-essential	Non-essential	Non-essential	Non-essential	Non-essential	Non-essential	Non-essential	Non-essential	NA
group_2049	o_0093	Core	H	Metabolism	2	2	2	2	2	2	Essential	Essential	Essential	Essential	Essential	Essential	Essential	Essential	Essential
group_205	o_0380	Core	F	Metabolism	1.67	1.75	2	2	2	1	Essential	Essential	Essential	Essential	Essential	Essential	Essential	Essential	Conditionally_essential
group_2051	o_0461	Core	V	Cellular processing and signaling	0.13	0	0.5	0.4	0	0	Non-essential	Non-essential	Non-essential	Non-essential	Non-essential	Essential	Non-essential	Non-essential	Non-essential
group_2058	o_0056	Core	S	Poor characterization	0.11	0	0.25	0	0.33	0	Non-essential	Non-essential	Non-essential	Non-essential	Conditionally_essential	Non-essential	Non-essential	Non-essential	Non-essential
group_206	NA	Core	V	Cellular processing and signaling	0.58	0.25	0.75	0.4	0.33	1	Non-essential	Conditionally_essential	Non-essential	Non-essential	Conditionally_essential	Conditionally_essential	Non-essential	Non-essential	Conditionally_essential
group_2061	o_0497	Core	L	Information storage and processing	0.13	0	0.5	0.4	0	0	Non-essential	Non-essential	Non-essential	Non-essential	Non-essential	Essential	Non-essential	Non-essential	Non-essential
group_2062	o_0589	Core	G	Metabolism	0	0	0	0	0	0	Non-essential	Non-essential	Non-essential	Non-essential	Non-essential	Non-essential	Non-essential	Non-essential	Non-essential
group_2063	NA	Accessory	-	Poor characterization	0	0	0	0	0	0	NA	NA	Non-essential	Non-essential	Non-essential	NA	NA	NA	NA
group_2064	NA	Accessory	L	Information storage and processing	0	0	0	0	0	0	Non-essential	Non-essential	Non-essential	Non-essential	Non-essential	Non-essential	Non-essential	Non-essential	Non-essential
group_2068	NA	Accessory	S	Poor characterization	0.4	0.5	0.5	1.2	0	0	Non-essential	Non-essential	NA	NA	NA	Essential	Essential	Essential	Non-essential
group_2071	o_0442	Core	S	Poor characterization	0	0	0	0	0	0	Non-essential	Non-essential	Non-essential	Non-essential	Non-essential	Non-essential	Non-essential	Non-essential	Non-essential
group_2077	o_0535	Core	EG	Metabolism	0	0	0	0	0	0	Non-essential	Non-essential	Non-essential	Non-essential	Non-essential	Non-essential	Non-essential	Non-essential	Non-essential
group_2078	o_0704	Core	K	Information storage and processing	0.36	0.5	0.5	0.4	0.67	0	Non-essential	Essential	Essential	Non-essential	Non-essential	Non-essential	Non-essential	Non-essential	Non-essential
group_2080	NA	Core	NU	Cellular processing and signaling	0	0	0	0	0	0	Non-essential	Non-essential	Non-essential	Non-essential	Non-essential	Non-essential	Non-essential	Non-essential	Non-essential
group_2081	NA	Accessory	-	Poor characterization	0.11	0	0.25	0	0.33	0	NA	NA	Non-essential	Non-essential	Conditionally_essential	NA	NA	NA	NA
group_2083	NA	Accessory	NA	Poor characterization	0.13	0	0.5	0.4	0	0	Non-essential	Non-essential	NA	NA	NA	Essential	Non-essential	Non-essential	NA
group_2084	NA	Accessory	NA	Poor characterization	0	0	0	0	0	0	NA	NA	NA	NA	NA	NA	NA	NA	Non-essential
group_2085	NA	Accessory	-	Poor characterization	0	0	0	0	0	0	NA	NA	Non-essential	Non-essential	Non-essential	NA	NA	NA	NA
group_2091	o_0067	Core	K	Information storage and processing	0.11	0	0.25	0	0.33	0	Non-essential	Non-essential	Non-essential	Non-essential	Conditionally_essential	Non-essential	Non-essential	Non-essential	Non-essential
group_2092	o_0486	Accessory	S	Poor characterization	0	0	0	0	0	0	Non-essential	Non-essential	NA	NA	NA	Non-essential	Non-essential	Non-essential	NA
group_2093	NA	Accessory	NA	Poor characterization	0	0	0	0	0	0	NA	NA	Non-essential	Non-essential	Non-essential	NA	NA	NA	NA
group_2095	NA	Accessory	-	Poor characterization	0.33	0.25	0	0	0	1	NA	NA	NA	NA	NA	NA	NA	NA	Conditionally_essential
group_2097	o_0069	Core	F	Metabolism	0.76	0.25	1.25	0.6	0.67	1	Non-essential	Conditionally_essential	Non-essential	Conditionally_essential	Conditionally_essential	Essential	Non-essential	Non-essential	Conditionally_essential
group_2101	o_0172	Accessory	S	Poor characterization	0	0	0	0	0	0	Non-essential	Non-essential	Non-essential	Non-essential	Non-essential	Non-essential	Non-essential	Non-essential	Non-essential
group_2102	o_0623	Core	K	Information storage and processing	0	0	0	0	0	0	Non-essential	Non-essential	Non-essential	Non-essential	Non-essential	Non-essential	Non-essential	Non-essential	Non-essential
group_2103	NA	Accessory	L	Information storage and processing	0	0	0	0	0	0	NA	NA	NA	NA	NA	NA	NA	NA	Non-essential
group_2104	NA	Accessory	K	Information storage and processing	0.67	0.5	1	0	2	0	NA	NA	Essential	Essential	Essential	NA	NA	NA	NA
group_2107	o_0465	Core	L	Information storage and processing	0	0	0	0	0	0	Non-essential	Non-essential	Non-essential	Non-essential	Non-essential	Non-essential	Non-essential	Non-essential	Non-essential
group_2109	NA	Accessory	L	Information storage and processing	0	0	0	0	0	0	Non-essential	Non-essential	NA	NA	NA	Non-essential	Non-essential	Non-essential	NA
group_2113	o_0255	Core	-	Poor characterization	0.13	0	0.5	0.4	0	0	Non-essential	Non-essential	Non-essential	Non-essential	Non-essential	Essential	Non-essential	Non-essential	Non-essential
group_2114	o_0628	Core	K	Information storage and processing	0	0	0	0	0	0	Non-essential	Non-essential	Non-essential	Non-essential	Non-essential	Non-essential	Non-essential	Non-essential	Non-essential
group_2116	o_0513	Core	L	Information storage and processing	0	0	0	0	0	0	Non-essential	Non-essential	Non-essential	Non-essential	Non-essential	Non-essential	Non-essential	Non-essential	Non-essential
group_2117	o_0675	Accessory	K	Information storage and processing	0.11	0	0.25	0	0.33	0	Non-essential	Non-essential	Non-essential	Conditionally_essential	Non-essential	Non-essential	Non-essential	Non-essential	Non-essential
group_2118	o_0358	Core	K	Information storage and processing	0.78	0.75	0.5	0	1.33	1	Non-essential	Non-essential	Essential	Essential	Non-essential	Non-essential	Non-essential	Non-essential	Conditionally_essential
group_212	o_0637	Core	S	Poor characterization	2	2	2	2	2	2	Essential	Essential	Essential	Essential	Essential	Essential	Essential	Essential	Essential
group_2120	NA	Accessory	S	Poor characterization	0	0	0	0	0	0	NA	NA	Non-essential	Non-essential	Non-essential	NA	NA	NA	NA
group_2121	NA	Accessory	L	Information storage and processing	0	0	0	0	0	0	NA	NA	NA	NA	NA	NA	NA	NA	Non-essential
group_2126	o_0331	Accessory	K	Information storage and processing	0.11	0	0.25	0	0.33	0	Non-essential	Non-essential	Non-essential	Non-essential	Conditionally_essential	Non-essential	Non-essential	Non-essential	NA
group_2127	o_0014	Core	T	Cellular processing and signaling	0.47	0.75	0	0.4	0	1	Essential	Non-essential	Non-essential	Non-essential	Non-essential	Non-essential	Non-essential	Non-essential	Conditionally_essential
group_2128	o_0200	Core	G	Metabolism	0	0	0	0	0	0	Non-essential	Non-essential	Non-essential	Non-essential	Non-essential	Non-essential	Non-essential	Non-essential	Non-essential
group_2129	NA	Accessory	NA	Poor characterization	0.13	0	0.5	0.4	0	0	Non-essential	Non-essential	Non-essential	Non-essential	Non-essential	Essential	Non-essential	Non-essential	NA
group_2130	o_0412	Accessory	-	Poor characterization	0.11	0	0.25	0	0.33	0	Non-essential	Non-essential	Non-essential	Conditionally_essential	Non-essential	Non-essential	Non-essential	Non-essential	NA
group_2132	NA	Accessory	NA	Poor characterization	0	0	0	0	0	0	NA	NA	Non-essential	Non-essential	Non-essential	NA	NA	NA	Non-essential
group_2135	NA	Accessory	L	Information storage and processing	0	0	0	0	0	0	Non-essential	Non-essential	NA	NA	NA	Non-essential	Non-essential	Non-essential	NA
group_2137	NA	Accessory	-	Poor characterization	0.4	0.5	0.5	1.2	0	0	Non-essential	Non-essential	NA	NA	NA	Essential	Essential	Essential	NA
group_214	o_0306	Core	S	Poor characterization	2	2	2	2	2	2	Essential	Essential	Essential	Essential	Essential	Essential	Essential	Essential	Essential
group_2140	NA	Accessory	-	Poor characterization	0	0	0	0	0	0	NA	NA	NA	NA	NA	NA	NA	NA	Non-essential
group_2141	o_0167	Accessory	S	Poor characterization	0	0	0	0	0	0	Non-essential	Non-essential	Non-essential	Non-essential	Non-essential	Non-essential	Non-essential	Non-essential	Non-essential
group_2142	o_0620	Core	EGP	Metabolism	0.2	0	0.75	0.6	0	0	Non-essential	Conditionally_essential	Non-essential	Non-essential	Non-essential	Essential	Non-essential	Non-essential	Non-essential
group_2144	NA	Core	U	Cellular processing and signaling	0	0	0	0	0	0	Non-essential	Non-essential	Non-essential	Non-essential	Non-essential	Non-essential	Non-essential	Non-essential	Non-essential
group_2148	NA	Accessory	K	Information storage and processing	0.11	0	0.25	0	0.33	0	NA	NA	Non-essential	Non-essential	Conditionally_essential	NA	NA	NA	NA
group_2155	NA	Core	K	Information storage and processing	1.07	1	0.5	1.2	0	2	Non-essential	Non-essential	Non-essential	Non-essential	Non-essential	Essential	Essential	Essential	Essential
group_2158	o_0344	Core	S	Poor characterization	0.69	0.5	1.25	0.4	1.67	0	Non-essential	Non-essential	Essential	Conditionally_essential	Essential	Essential	Non-essential	Non-essential	Non-essential
group_2165	NA	Accessory	-	Poor characterization	0	0	0	0	0	0	NA	NA	Non-essential	Non-essential	Non-essential	NA	NA	NA	NA
group_2171	NA	Accessory	NA	Poor characterization	0	0	0	0	0	0	Non-essential	Non-essential	NA	NA	NA	Non-essential	Non-essential	Non-essential	NA
group_2172	NA	Core	NU	Cellular processing and signaling	0.11	0	0.25	0	0.33	0	Non-essential	Non-essential	Non-essential	Non-essential	Conditionally_essential	Non-essential	Non-essential	Non-essential	Non-essential
group_2173	o_0180	Core	D	Cellular processing and signaling	0.11	0	0.25	0	0.33	0	Non-essential	Non-essential	Non-essential	Conditionally_essential	Non-essential	Non-essential	Non-essential	Non-essential	Non-essential
group_2175	NA	Accessory	L	Information storage and processing	0	0	0	0	0	0	NA	NA	Non-essential	Non-essential	Non-essential	NA	NA	NA	NA
group_2176	o_0483	Accessory	NA	Poor characterization	0	0	0	0	0	0	Non-essential	Non-essential	Non-essential	Non-essential	Non-essential	Non-essential	Non-essential	Non-essential	NA
group_2180	o_0429	Core	EGP	Metabolism	0	0	0	0	0	0	Non-essential	Non-essential	Non-essential	Non-essential	Non-essential	Non-essential	Non-essential	Non-essential	Non-essential
group_2181	o_0431	Core	Q	Metabolism	0	0	0	0	0	0	Non-essential	Non-essential	Non-essential	Non-essential	Non-essential	Non-essential	Non-essential	Non-essential	Non-essential
group_2183	o_0432	Core	J	Information storage and processing	0.31	0	1	0.6	0.33	0	Non-essential	Conditionally_essential	Non-essential	Non-essential	Conditionally_essential	Essential	Non-essential	Non-essential	Non-essential
group_2186	o_0321	Core	G	Metabolism	0.13	0	0.5	0.4	0	0	Non-essential	Non-essential	Non-essential	Non-essential	Non-essential	Essential	Non-essential	Non-essential	Non-essential
group_2187	NA	Accessory	-	Poor characterization	0.13	0	0.5	0.4	0	0	Non-essential	Non-essential	NA	NA	NA	Essential	Non-essential	Non-essential	NA
group_2190	NA	Accessory	S	Poor characterization	0	0	0	0	0	0	Non-essential	Non-essential	NA	NA	NA	Non-essential	Non-essential	Non-essential	NA
group_2191	o_0565	Core	G	Metabolism	0.44	0.25	0.25	0	0.33	1	Non-essential	Non-essential	Non-essential	Conditionally_essential	Non-essential	Non-essential	Non-essential	Non-essential	Conditionally_essential
group_2192	NA	Accessory	K	Information storage and processing	0	0	0	0	0	0	NA	NA	Non-essential	Non-essential	Non-essential	NA	NA	NA	NA
group_2195	NA	Accessory	K	Information storage and processing	0.11	0	0.25	0	0.33	0	NA	NA	Non-essential	Non-essential	Conditionally_essential	NA	NA	NA	NA
group_2196	o_0743	Core	S	Poor characterization	0.42	0	1.25	0.6	0.67	0	Non-essential	Conditionally_essential	Non-essential	Conditionally_essential	Conditionally_essential	Essential	Non-essential	Non-essential	Non-essential
group_220	o_0322	Core	T	Cellular processing and signaling	0.44	0.25	0.25	0	0.33	1	Non-essential	Non-essential	Non-essential	Conditionally_essential	Non-essential	Non-essential	Non-essential	Non-essential	Conditionally_essential
group_2205	NA	Accessory	-	Poor characterization	0.22	0	0.5	0	0.67	0	NA	NA	Non-essential	Non-essential	Essential	NA	NA	NA	NA
group_2206	NA	Accessory	M	Cellular processing and signaling	0.33	0.25	0	0	0	1	NA	NA	NA	NA	NA	NA	NA	NA	Conditionally_essential
group_2211	NA	Accessory	S	Poor characterization	0.11	0	0.25	0	0.33	0	Non-essential	Non-essential	Non-essential	Conditionally_essential	Non-essential	Non-essential	Non-essential	Non-essential	NA
group_2213	NA	Accessory	-	Poor characterization	0.13	0	0.5	0.4	0	0	Non-essential	Non-essential	NA	NA	NA	Essential	Non-essential	Non-essential	Non-essential
group_2219	NA	Accessory	S	Poor characterization	0	0	0	0	0	0	Non-essential	Non-essential	NA	NA	NA	Non-essential	Non-essential	Non-essential	NA
group_2220	NA	Accessory	S	Poor characterization	0	0	0	0	0	0	Non-essential	Non-essential	NA	NA	NA	Non-essential	Non-essential	Non-essential	Non-essential
group_2221	NA	Accessory	-	Poor characterization	0	0	0	0	0	0	NA	NA	Non-essential	Non-essential	Non-essential	NA	NA	NA	NA
group_2222	NA	Accessory	-	Poor characterization	0.11	0	0.25	0	0.33	0	NA	NA	Non-essential	Conditionally_essential	Non-essential	NA	NA	NA	NA
group_2223	NA	Accessory	S	Poor characterization	0	0	0	0	0	0	NA	NA	Non-essential	Non-essential	Non-essential	NA	NA	NA	NA
group_2225	o_0576	Core	FG	Metabolism	0.22	0	0.5	0	0.67	0	Non-essential	Non-essential	Non-essential	Conditionally_essential	Conditionally_essential	Non-essential	Non-essential	Non-essential	Non-essential
group_2228	NA	Accessory	-	Poor characterization	0	0	0	0	0	0	NA	NA	Non-essential	Non-essential	Non-essential	NA	NA	NA	NA
group_2231	NA	Core	IQ	Metabolism	0.33	0.25	0	0	0	1	Non-essential	Non-essential	Non-essential	Non-essential	Non-essential	Non-essential	Non-essential	Non-essential	Conditionally_essential
group_2238	NA	Core	T	Cellular processing and signaling	0.44	0.25	0.25	0	0.33	1	Non-essential	Non-essential	Non-essential	Non-essential	Conditionally_essential	Non-essential	Non-essential	Non-essential	Conditionally_essential
group_2239	o_0234	Core	C	Metabolism	1.73	1.5	1.5	1.2	2	2	Non-essential	Non-essential	Essential	Essential	Essential	Essential	Essential	Essential	Essential
group_224	o_0052	Core	K	Information storage and processing	0.11	0	0.25	0	0.33	0	Non-essential	Non-essential	Non-essential	Non-essential	Conditionally_essential	Non-essential	Non-essential	Non-essential	Non-essential
group_2240	NA	Accessory	K	Information storage and processing	1.07	1	0.5	1.2	0	2	Non-essential	Non-essential	Non-essential	Non-essential	Non-essential	Essential	Essential	Essential	Essential
group_2251	o_0355	Core	E	Metabolism	0.24	0	0.75	0.4	0.33	0	Non-essential	Non-essential	Non-essential	Conditionally_essential	Non-essential	Essential	Non-essential	Non-essential	Non-essential
group_2252	o_0657	Core	J	Information storage and processing	0.33	0.25	0	0	0	1	Non-essential	Non-essential	Non-essential	Non-essential	Non-essential	Non-essential	Non-essential	Non-essential	Conditionally_essential
group_2254	NA	Accessory	NA	Poor characterization	0	0	0	0	0	0	NA	NA	NA	NA	NA	NA	NA	NA	Non-essential
group_2255	o_0572	Accessory	NA	Poor characterization	0.07	0	0.25	0.2	0	0	Non-essential	Conditionally_essential	NA	NA	NA	Non-essential	Non-essential	Non-essential	NA
group_2256	NA	Accessory	S	Poor characterization	0	0	0	0	0	0	NA	NA	NA	NA	NA	NA	NA	NA	Non-essential
group_2257	NA	Accessory	NA	Poor characterization	0	0	0	0	0	0	NA	NA	NA	NA	NA	NA	NA	NA	Non-essential
group_226	o_0549	Core	-	Poor characterization	0.44	0.25	0.25	0	0.33	1	Non-essential	Non-essential	Non-essential	Conditionally_essential	Non-essential	Non-essential	Non-essential	Non-essential	Conditionally_essential
group_2262	NA	Accessory	S	Poor characterization	0.33	0.25	0	0	0	1	NA	NA	NA	NA	NA	NA	NA	NA	Conditionally_essential
group_2263	NA	Accessory	S	Poor characterization	0.11	0	0.25	0	0.33	0	NA	NA	Non-essential	Non-essential	Conditionally_essential	NA	NA	NA	NA
group_2264	NA	Core	V	Cellular processing and signaling	0.44	0.25	0.25	0	0.33	1	Non-essential	Non-essential	Non-essential	Non-essential	Conditionally_essential	Non-essential	Non-essential	Non-essential	Conditionally_essential
group_2267	o_0173	Accessory	M	Cellular processing and signaling	0	0	0	0	0	0	Non-essential	Non-essential	NA	NA	NA	Non-essential	Non-essential	Non-essential	Non-essential
group_227	NA	Accessory	D	Cellular processing and signaling	0.11	0	0.25	0	0.33	0	NA	NA	Non-essential	Non-essential	Conditionally_essential	NA	NA	NA	NA
group_2278	o_0154	Core	M	Cellular processing and signaling	2	2	2	2	2	2	Essential	Essential	Essential	Essential	Essential	Essential	Essential	Essential	Essential
group_2279	o_0180	Core	S	Poor characterization	0.29	0	0.75	0.2	0.67	0	Non-essential	Conditionally_essential	Non-essential	Conditionally_essential	Conditionally_essential	Non-essential	Non-essential	Non-essential	Non-essential
group_2284	NA	Accessory	-	Poor characterization	0.11	0	0.25	0	0.33	0	NA	NA	Non-essential	Non-essential	Conditionally_essential	NA	NA	NA	NA
group_2286	NA	Accessory	V	Cellular processing and signaling	0.4	0.5	0.5	1.2	0	0	Non-essential	Non-essential	Non-essential	Non-essential	Non-essential	Essential	Essential	Essential	NA
group_2288	o_0390	Core	K	Information storage and processing	1.27	1.25	1.5	0.8	2	1	Essential	Essential	Essential	Essential	Essential	Non-essential	Non-essential	Non-essential	Conditionally_essential
group_2290	NA	Accessory	N	Cellular processing and signaling	0	0	0	0	0	0	NA	NA	Non-essential	Non-essential	Non-essential	NA	NA	NA	NA
group_2294	o_0032	Core	L	Information storage and processing	0.11	0	0.25	0	0.33	0	Non-essential	Non-essential	Non-essential	Non-essential	Conditionally_essential	Non-essential	Non-essential	Non-essential	Non-essential
group_2298	o_0014	Core	S	Poor characterization	1.67	1.75	2	2	2	1	Essential	Essential	Essential	Essential	Essential	Essential	Essential	Essential	Conditionally_essential
group_23	o_0407	Core	L	Information storage and processing	2	2	2	2	2	2	Essential	Essential	Essential	Essential	Essential	Essential	Essential	Essential	Essential
group_2301	o_0263	Core	S	Poor characterization	0	0	0	0	0	0	Non-essential	Non-essential	Non-essential	Non-essential	Non-essential	Non-essential	Non-essential	Non-essential	Non-essential
group_2307	NA	Accessory	NA	Poor characterization	0.13	0	0.5	0.4	0	0	Non-essential	Non-essential	NA	NA	NA	Essential	Non-essential	Non-essential	NA
group_2309	o_0598	Core	S	Poor characterization	0.62	0.25	0.75	0.2	0.67	1	Non-essential	Conditionally_essential	Non-essential	Conditionally_essential	Conditionally_essential	Non-essential	Non-essential	Non-essential	Conditionally_essential
group_2310	o_0367	Accessory	I	Metabolism	0.13	0	0.5	0.4	0	0	Non-essential	Non-essential	Non-essential	Non-essential	Non-essential	Essential	Non-essential	Non-essential	Non-essential
group_2313	o_0518	Core	T	Cellular processing and signaling	0	0	0	0	0	0	Non-essential	Non-essential	Non-essential	Non-essential	Non-essential	Non-essential	Non-essential	Non-essential	Non-essential
group_2314	o_0664	Core	CO	Mix	0.11	0	0.25	0	0.33	0	Non-essential	Non-essential	Non-essential	Conditionally_essential	Non-essential	Non-essential	Non-essential	Non-essential	Non-essential
group_2317	o_0601	Core	GK	Mix	0	0	0	0	0	0	Non-essential	Non-essential	Non-essential	Non-essential	Non-essential	Non-essential	Non-essential	Non-essential	Non-essential
group_232	o_0122	Core	S	Poor characterization	2	2	2	2	2	2	Essential	Essential	Essential	Essential	Essential	Essential	Essential	Essential	Essential
group_2325	o_0197	Core	S	Poor characterization	0	0	0	0	0	0	Non-essential	Non-essential	Non-essential	Non-essential	Non-essential	Non-essential	Non-essential	Non-essential	Non-essential
group_2326	o_0511	Accessory	L	Information storage and processing	0.44	0.25	0.25	0	0.33	1	Non-essential	Non-essential	Non-essential	Non-essential	Conditionally_essential	Non-essential	Non-essential	Non-essential	Conditionally_essential
group_233	o_0393	Core	V	Cellular processing and signaling	0.47	0.25	0.5	0.4	0	1	Non-essential	Non-essential	Non-essential	Non-essential	Non-essential	Essential	Non-essential	Non-essential	Conditionally_essential
group_2331	NA	Accessory	-	Poor characterization	0	0	0	0	0	0	NA	NA	Non-essential	Non-essential	Non-essential	NA	NA	NA	NA
group_2332	NA	Accessory	NA	Poor characterization	0	0	0	0	0	0	NA	NA	Non-essential	Non-essential	Non-essential	NA	NA	NA	NA
group_2333	o_0384	Core	F	Metabolism	0.07	0	0.25	0.2	0	0	Non-essential	Conditionally_essential	Non-essential	Non-essential	Non-essential	Non-essential	Non-essential	Non-essential	Non-essential
group_2335	o_0603	Core	S	Poor characterization	1.31	1.25	1.5	1.6	1.33	1	Essential	Essential	Essential	Non-essential	Essential	Essential	Non-essential	Essential	Conditionally_essential
group_2338	o_0731	Core	S	Poor characterization	0	0	0	0	0	0	Non-essential	Non-essential	Non-essential	Non-essential	Non-essential	Non-essential	Non-essential	Non-essential	Non-essential
group_2339	NA	Accessory	-	Poor characterization	0	0	0	0	0	0	Non-essential	Non-essential	NA	NA	NA	Non-essential	Non-essential	Non-essential	NA
group_234	o_0559	Core	P	Metabolism	0.44	0.25	0.25	0	0.33	1	Non-essential	Non-essential	Non-essential	Non-essential	Conditionally_essential	Non-essential	Non-essential	Non-essential	Conditionally_essential
group_2342	o_0502	Core	P	Metabolism	0	0	0	0	0	0	Non-essential	Non-essential	Non-essential	Non-essential	Non-essential	Non-essential	Non-essential	Non-essential	Non-essential
group_2343	NA	Accessory	D	Cellular processing and signaling	0	0	0	0	0	0	NA	NA	Non-essential	Non-essential	Non-essential	NA	NA	NA	NA
group_2344	o_0567	Core	K	Information storage and processing	0	0	0	0	0	0	Non-essential	Non-essential	Non-essential	Non-essential	Non-essential	Non-essential	Non-essential	Non-essential	Non-essential
group_2346	o_0177	Core	-	Poor characterization	0.38	0	0.75	0.8	0.33	0	Non-essential	Non-essential	Non-essential	Conditionally_essential	Non-essential	Essential	Non-essential	Essential	Non-essential
group_2347	o_0549	Core	S	Poor characterization	0	0	0	0	0	0	Non-essential	Non-essential	Non-essential	Non-essential	Non-essential	Non-essential	Non-essential	Non-essential	Non-essential
group_2348	o_0601	Accessory	G	Metabolism	0.22	0	0.5	0	0.67	0	Non-essential	Non-essential	Non-essential	Conditionally_essential	Conditionally_essential	Non-essential	Non-essential	Non-essential	NA
group_235	o_0676	Core	E	Metabolism	0	0	0	0	0	0	Non-essential	Non-essential	Non-essential	Non-essential	Non-essential	Non-essential	Non-essential	Non-essential	Non-essential
group_2352	o_0306	Core	-	Poor characterization	0.33	0.25	0	0	0	1	Non-essential	Non-essential	Non-essential	Non-essential	Non-essential	Non-essential	Non-essential	Non-essential	Conditionally_essential
group_2353	o_0736	Accessory	L	Information storage and processing	0	0	0	0	0	0	Non-essential	Non-essential	Non-essential	Non-essential	Non-essential	Non-essential	Non-essential	Non-essential	Non-essential
group_2354	o_0272	Core	J	Information storage and processing	2	2	2	2	2	2	Essential	Essential	Essential	Essential	Essential	Essential	Essential	Essential	Essential
group_2355	NA	Core	NA	Poor characterization	0	0	0	0	0	0	Non-essential	Non-essential	Non-essential	Non-essential	Non-essential	Non-essential	Non-essential	Non-essential	Non-essential
group_2357	o_0501	Core	S	Poor characterization	0.8	0.5	1.5	0.4	2	0	Non-essential	Non-essential	Essential	Essential	Essential	Essential	Non-essential	Non-essential	Non-essential
group_2359	o_0553	Core	U	Cellular processing and signaling	0	0	0	0	0	0	Non-essential	Non-essential	Non-essential	Non-essential	Non-essential	Non-essential	Non-essential	Non-essential	Non-essential
group_2360	o_0403	Core	P	Metabolism	0.13	0	0.5	0.4	0	0	Non-essential	Non-essential	Non-essential	Non-essential	Non-essential	Essential	Non-essential	Non-essential	Non-essential
group_2362	o_0190	Core	O	Cellular processing and signaling	0	0	0	0	0	0	Non-essential	Non-essential	Non-essential	Non-essential	Non-essential	Non-essential	Non-essential	Non-essential	Non-essential
group_2369	o_0047	Accessory	NA	Poor characterization	0.67	0.5	0	0	0	2	Non-essential	Non-essential	Non-essential	Non-essential	Non-essential	Non-essential	Non-essential	Non-essential	Essential
group_237	o_0467	Core	JKL	Information storage and processing	0.87	0.5	1.75	0.6	2	0	Non-essential	Conditionally_essential	Essential	Essential	Essential	Essential	Non-essential	Non-essential	Non-essential
group_2371	NA	Core	S	Poor characterization	0	0	0	0	0	0	Non-essential	Non-essential	Non-essential	Non-essential	Non-essential	Non-essential	Non-essential	Non-essential	Non-essential
group_2372	o_0489	Core	-	Poor characterization	0.11	0	0.25	0	0.33	0	Non-essential	Non-essential	Non-essential	Non-essential	Conditionally_essential	Non-essential	Non-essential	Non-essential	Non-essential
group_2373	NA	Accessory	S	Poor characterization	0.11	0	0.25	0	0.33	0	NA	NA	Non-essential	Non-essential	Conditionally_essential	NA	NA	NA	NA
group_2374	NA	Accessory	S	Poor characterization	0	0	0	0	0	0	Non-essential	Non-essential	Non-essential	Non-essential	Non-essential	Non-essential	Non-essential	Non-essential	NA
group_2376	o_0534	Core	K	Information storage and processing	0.33	0.25	0	0	0	1	Non-essential	Non-essential	Non-essential	Non-essential	Non-essential	Non-essential	Non-essential	Non-essential	Conditionally_essential
group_2377	o_0370	Core	K	Information storage and processing	0	0	0	0	0	0	Non-essential	Non-essential	Non-essential	Non-essential	Non-essential	Non-essential	Non-essential	Non-essential	Non-essential
group_2379	o_0272	Core	S	Poor characterization	1.56	1.75	1.75	2	1.67	1	Essential	Essential	Essential	Essential	Conditionally_essential	Essential	Essential	Essential	Conditionally_essential
group_238	o_0748	Core	S	Poor characterization	1.07	0.75	1.25	0.2	2	1	Non-essential	Conditionally_essential	Essential	Essential	Essential	Non-essential	Non-essential	Non-essential	Conditionally_essential
group_2381	o_0697	Core	J	Information storage and processing	0	0	0	0	0	0	Non-essential	Non-essential	Non-essential	Non-essential	Non-essential	Non-essential	Non-essential	Non-essential	Non-essential
group_2382	o_0065	Core	O	Cellular processing and signaling	0.11	0	0.25	0	0.33	0	Non-essential	Non-essential	Non-essential	Non-essential	Conditionally_essential	Non-essential	Non-essential	Non-essential	Non-essential
group_2384	o_0701	Accessory	K	Information storage and processing	0	0	0	0	0	0	Non-essential	Non-essential	Non-essential	Non-essential	Non-essential	Non-essential	Non-essential	Non-essential	NA
group_2385	NA	Accessory	S	Poor characterization	0	0	0	0	0	0	Non-essential	Non-essential	NA	NA	NA	Non-essential	Non-essential	Non-essential	NA
group_2386	NA	Accessory	-	Poor characterization	0	0	0	0	0	0	NA	NA	NA	NA	NA	NA	NA	NA	Non-essential
group_2389	o_0006	Core	M	Cellular processing and signaling	2	2	2	2	2	2	Essential	Essential	Essential	Essential	Essential	Essential	Essential	Essential	Essential
group_239	o_0666	Core	G	Metabolism	0.18	0	0.5	0.2	0.33	0	Non-essential	Conditionally_essential	Non-essential	Conditionally_essential	Non-essential	Non-essential	Non-essential	Non-essential	Non-essential
group_2390	o_0364	Accessory	-	Poor characterization	0.13	0	0.5	0.4	0	0	Non-essential	Non-essential	Non-essential	Non-essential	Non-essential	Essential	Non-essential	Non-essential	Non-essential
group_2391	o_0364	Accessory	I	Metabolism	0.13	0	0.5	0.4	0	0	Non-essential	Non-essential	Non-essential	Non-essential	Non-essential	Essential	Non-essential	Non-essential	Non-essential
group_2393	o_0684	Core	S	Poor characterization	0.18	0	0.5	0.2	0.33	0	Non-essential	Conditionally_essential	Non-essential	Non-essential	Conditionally_essential	Non-essential	Non-essential	Non-essential	Non-essential
group_2398	o_0584	Core	K	Information storage and processing	1.67	1.75	2	2	2	1	Essential	Essential	Essential	Essential	Essential	Essential	Essential	Essential	Conditionally_essential
group_2399	o_0364	Core	C	Metabolism	0.13	0	0.5	0.4	0	0	Non-essential	Non-essential	Non-essential	Non-essential	Non-essential	Essential	Non-essential	Non-essential	Non-essential
group_24	o_0707	Core	T	Cellular processing and signaling	0.44	0.25	0.25	0	0.33	1	Non-essential	Non-essential	Non-essential	Non-essential	Conditionally_essential	Non-essential	Non-essential	Non-essential	Conditionally_essential
group_2401	o_0056	Accessory	K	Information storage and processing	0.33	0.25	0	0	0	1	Non-essential	Non-essential	Non-essential	Non-essential	Non-essential	Non-essential	Non-essential	Non-essential	Conditionally_essential
group_2402	o_0657	Core	-	Poor characterization	0	0	0	0	0	0	Non-essential	Non-essential	Non-essential	Non-essential	Non-essential	Non-essential	Non-essential	Non-essential	Non-essential
group_2405	o_0105	Core	L	Information storage and processing	0.69	0.25	1	0.4	0.67	1	Non-essential	Non-essential	Non-essential	Conditionally_essential	Conditionally_essential	Essential	Non-essential	Non-essential	Conditionally_essential
group_2407	o_0238	Core	O	Cellular processing and signaling	0	0	0	0	0	0	Non-essential	Non-essential	Non-essential	Non-essential	Non-essential	Non-essential	Non-essential	Non-essential	Non-essential
group_2409	o_0691	Core	C	Metabolism	0	0	0	0	0	0	Non-essential	Non-essential	Non-essential	Non-essential	Non-essential	Non-essential	Non-essential	Non-essential	Non-essential
group_241	o_0533	Core	D	Cellular processing and signaling	1.13	0.75	2	1.4	2	0	Conditionally_essential	Essential	Essential	Essential	Essential	Essential	Non-essential	Essential	Non-essential
group_2410	o_0184	Core	-	Poor characterization	0	0	0	0	0	0	Non-essential	Non-essential	Non-essential	Non-essential	Non-essential	Non-essential	Non-essential	Non-essential	Non-essential
group_2411	o_0721	Core	L	Information storage and processing	0.27	0.5	0.5	0.8	0	0	Essential	Non-essential	Non-essential	Non-essential	Non-essential	Essential	Non-essential	Non-essential	Non-essential
group_2413	o_0729	Core	S	Poor characterization	0.56	0	1.25	1	0.67	0	Non-essential	Conditionally_essential	Non-essential	Non-essential	Essential	Essential	Non-essential	Essential	Non-essential
group_2418	o_0023	Core	FG	Metabolism	0.07	0	0.25	0.2	0	0	Non-essential	Conditionally_essential	Non-essential	Non-essential	Non-essential	Non-essential	Non-essential	Non-essential	Non-essential
group_2419	o_0352	Core	K	Information storage and processing	0.13	0	0.5	0.4	0	0	Non-essential	Non-essential	Non-essential	Non-essential	Non-essential	Essential	Non-essential	Non-essential	Non-essential
group_242	o_0641	Core	F	Metabolism	0.18	0	0.5	0.2	0.33	0	Non-essential	Conditionally_essential	Non-essential	Conditionally_essential	Non-essential	Non-essential	Non-essential	Non-essential	Non-essential
group_2420	o_0507	Core	K	Information storage and processing	0.76	0.25	1.25	0.6	0.67	1	Non-essential	Conditionally_essential	Non-essential	Conditionally_essential	Conditionally_essential	Essential	Non-essential	Non-essential	Conditionally_essential
group_2422	NA	Core	NA	Poor characterization	0	0	0	0	0	0	Non-essential	Non-essential	Non-essential	Non-essential	Non-essential	Non-essential	Non-essential	Non-essential	Non-essential
group_2423	o_0438	Core	U	Cellular processing and signaling	0.24	0	0.75	0.4	0.33	0	Non-essential	Conditionally_essential	Non-essential	Non-essential	Conditionally_essential	Conditionally_essential	Non-essential	Non-essential	Non-essential
group_2426	NA	Accessory	M	Cellular processing and signaling	0	0	0	0	0	0	NA	NA	Non-essential	Non-essential	Non-essential	NA	NA	NA	Non-essential
group_2428	o_0647	Core	L	Information storage and processing	0.33	0.25	0	0	0	1	Non-essential	Non-essential	Non-essential	Non-essential	Non-essential	Non-essential	Non-essential	Non-essential	Conditionally_essential
group_2431	o_0537	Core	D	Cellular processing and signaling	1.13	0.75	1.5	0.4	2	1	Non-essential	Conditionally_essential	Essential	Essential	Essential	Conditionally_essential	Non-essential	Non-essential	Conditionally_essential
group_2433	o_0060	Core	S	Poor characterization	0.13	0	0.5	0.4	0	0	Non-essential	Non-essential	Non-essential	Non-essential	Non-essential	Essential	Non-essential	Non-essential	Non-essential
group_2435	o_0609	Core	K	Information storage and processing	0	0	0	0	0	0	Non-essential	Non-essential	Non-essential	Non-essential	Non-essential	Non-essential	Non-essential	Non-essential	Non-essential
group_2437	o_0728	Accessory	-	Poor characterization	0	0	0	0	0	0	Non-essential	Non-essential	Non-essential	Non-essential	Non-essential	Non-essential	Non-essential	Non-essential	Non-essential
group_2438	o_0510	Core	S	Poor characterization	0.49	0.25	1.25	0.8	0.67	0	Non-essential	Conditionally_essential	Non-essential	Conditionally_essential	Conditionally_essential	Essential	Conditionally_essential	Non-essential	Non-essential
group_2442	o_0004	Core	D	Cellular processing and signaling	2	2	2	2	2	2	Essential	Essential	Essential	Essential	Essential	Essential	Essential	Essential	Essential
group_2444	o_0408	Core	K	Information storage and processing	1.07	1	1.5	1.2	2	0	Non-essential	Non-essential	Essential	Essential	Essential	Essential	Essential	Essential	Non-essential
group_2445	o_0632	Core	K	Information storage and processing	0.44	0.5	1	1	0.33	0	Non-essential	Conditionally_essential	Non-essential	Non-essential	Conditionally_essential	Essential	Essential	Non-essential	Non-essential
group_2446	o_0569	Accessory	NA	Poor characterization	0	0	0	0	0	0	Non-essential	Non-essential	NA	NA	NA	Non-essential	Non-essential	Non-essential	NA
group_2447	NA	Accessory	-	Poor characterization	0	0	0	0	0	0	NA	NA	Non-essential	Non-essential	Non-essential	NA	NA	NA	NA
group_2452	o_0565	Core	G	Metabolism	0.11	0	0.25	0	0.33	0	Non-essential	Non-essential	Non-essential	Non-essential	Conditionally_essential	Non-essential	Non-essential	Non-essential	Non-essential
group_2453	o_0458	Core	J	Information storage and processing	0.11	0	0.25	0	0.33	0	Non-essential	Non-essential	Non-essential	Conditionally_essential	Non-essential	Non-essential	Non-essential	Non-essential	Non-essential
group_2458	o_0479	Core	P	Metabolism	0.51	0.25	0.5	0.2	0.33	1	Non-essential	Conditionally_essential	Non-essential	Conditionally_essential	Non-essential	Non-essential	Non-essential	Non-essential	Conditionally_essential
group_2461	o_0076	Core	S	Poor characterization	0.33	0.25	0	0	0	1	Non-essential	Non-essential	Non-essential	Non-essential	Non-essential	Non-essential	Non-essential	Non-essential	Conditionally_essential
group_2462	o_0356	Core	-	Poor characterization	0.27	0.5	0.5	0.8	0	0	Non-essential	Non-essential	Non-essential	Non-essential	Non-essential	Essential	Essential	Non-essential	NA
group_2463	o_0186	Core	G	Metabolism	0.33	0.25	0	0	0	1	Non-essential	Non-essential	Non-essential	Non-essential	Non-essential	Non-essential	Non-essential	Non-essential	Conditionally_essential
group_2464	NA	Core	E	Metabolism	0.44	0.25	0.25	0	0.33	1	Non-essential	Non-essential	Non-essential	Conditionally_essential	Non-essential	Non-essential	Non-essential	Non-essential	Conditionally_essential
group_2465	o_0154	Core	F	Metabolism	0.47	0.25	0.5	0.4	0	1	Non-essential	Non-essential	Non-essential	Non-essential	Non-essential	Essential	Non-essential	Non-essential	Conditionally_essential
group_2466	NA	Core	-	Poor characterization	0.11	0	0.25	0	0.33	0	Non-essential	Non-essential	Non-essential	Non-essential	Conditionally_essential	Non-essential	Non-essential	Non-essential	Non-essential
group_2468	o_0126	Accessory	S	Poor characterization	0	0	0	0	0	0	Non-essential	Non-essential	NA	NA	NA	Non-essential	Non-essential	Non-essential	Non-essential
group_2470	o_0026	Core	S	Poor characterization	0.11	0	0.25	0	0.33	0	Non-essential	Non-essential	Non-essential	Non-essential	Conditionally_essential	Non-essential	Non-essential	Non-essential	Non-essential
group_2471	o_0637	Core	S	Poor characterization	1.33	1.5	2	2	2	0	Essential	Essential	Essential	Essential	Essential	Essential	Essential	Essential	Non-essential
group_2473	o_0127	Core	-	Poor characterization	0	0	0	0	0	0	Non-essential	Non-essential	Non-essential	Non-essential	Non-essential	Non-essential	Non-essential	Non-essential	Non-essential
group_2474	o_0653	Core	-	Poor characterization	0.13	0	0.5	0.4	0	0	Non-essential	Non-essential	Non-essential	Non-essential	Non-essential	Essential	Non-essential	Non-essential	Non-essential
group_2475	o_0301	Core	E	Metabolism	0.11	0	0.25	0	0.33	0	Non-essential	Non-essential	Non-essential	Conditionally_essential	Non-essential	Non-essential	Non-essential	Non-essential	Non-essential
group_248	o_0085	Core	P	Metabolism	1.33	1.5	2	2	2	0	Essential	Essential	Essential	Essential	Essential	Essential	Essential	Essential	Non-essential
group_2480	o_0418	Accessory	K	Information storage and processing	0	0	0	0	0	0	Non-essential	Non-essential	Non-essential	Non-essential	Non-essential	Non-essential	Non-essential	Non-essential	NA
group_2483	o_0174	Core	S	Poor characterization	0.24	0	0.75	0.4	0.33	0	Non-essential	Non-essential	Non-essential	Conditionally_essential	Non-essential	Essential	Non-essential	Non-essential	Non-essential
group_2489	o_0322	Core	P	Metabolism	0.33	0.25	0	0	0	1	Non-essential	Non-essential	Non-essential	Non-essential	Non-essential	Non-essential	Non-essential	Non-essential	Conditionally_essential
group_2491	NA	Accessory	-	Poor characterization	0	0	0	0	0	0	NA	NA	Non-essential	Non-essential	Non-essential	NA	NA	NA	Non-essential
group_2492	o_0565	Core	G	Metabolism	0.11	0	0.25	0	0.33	0	Non-essential	Non-essential	Non-essential	Non-essential	Conditionally_essential	Non-essential	Non-essential	Non-essential	Non-essential
group_2493	NA	Accessory	-	Poor characterization	0	0	0	0	0	0	NA	NA	NA	NA	NA	NA	NA	NA	Non-essential
group_2495	NA	Accessory	K	Information storage and processing	0	0	0	0	0	0	NA	NA	Non-essential	Non-essential	Non-essential	NA	NA	NA	NA
group_2496	NA	Accessory	NA	Poor characterization	0	0	0	0	0	0	NA	NA	Non-essential	Non-essential	Non-essential	NA	NA	NA	NA
group_2502	o_0581	Core	S	Poor characterization	0.24	0	0.75	0.4	0.33	0	Non-essential	Non-essential	Non-essential	Conditionally_essential	Non-essential	Essential	Non-essential	Non-essential	Non-essential
group_2508	NA	Accessory	-	Poor characterization	0.33	0.25	0	0	0	1	Non-essential	Non-essential	NA	NA	NA	Non-essential	Non-essential	Non-essential	Conditionally_essential
group_251	o_0375	Core	S	Poor characterization	0	0	0	0	0	0	Non-essential	Non-essential	Non-essential	Non-essential	Non-essential	Non-essential	Non-essential	Non-essential	Non-essential
group_2511	NA	Accessory	V	Cellular processing and signaling	0	0	0	0	0	0	Non-essential	Non-essential	NA	NA	NA	NA	NA	NA	NA
group_2515	o_0712	Core	S	Poor characterization	0.11	0	0.25	0	0.33	0	Non-essential	Non-essential	Non-essential	Conditionally_essential	Non-essential	Non-essential	Non-essential	Non-essential	Non-essential
group_2518	NA	Core	K	Information storage and processing	0	0	0	0	0	0	Non-essential	Non-essential	Non-essential	Non-essential	Non-essential	Non-essential	Non-essential	Non-essential	Non-essential
group_2521	o_0129	Core	P	Metabolism	0	0	0	0	0	0	Non-essential	Non-essential	Non-essential	Non-essential	Non-essential	Non-essential	Non-essential	Non-essential	Non-essential
group_2523	o_0587	Core	M	Cellular processing and signaling	0	0	0	0	0	0	Non-essential	Non-essential	Non-essential	Non-essential	Non-essential	Non-essential	Non-essential	Non-essential	Non-essential
group_2525	o_0142	Accessory	NA	Poor characterization	0	0	0	0	0	0	Non-essential	Non-essential	Non-essential	Non-essential	Non-essential	Non-essential	Non-essential	Non-essential	Non-essential
group_2527	NA	Accessory	S	Poor characterization	0.22	0	0.5	0	0.67	0	Non-essential	Non-essential	Non-essential	Conditionally_essential	Conditionally_essential	Non-essential	Non-essential	Non-essential	NA
group_2528	NA	Accessory	V	Cellular processing and signaling	0	0	0	0	0	0	Non-essential	Non-essential	NA	NA	NA	Non-essential	Non-essential	Non-essential	NA
group_2529	o_0414	Accessory	K	Information storage and processing	1.33	1.5	2	2	2	0	Essential	Essential	Essential	Essential	Essential	Essential	Essential	Essential	NA
group_2530	NA	Accessory	-	Poor characterization	0.22	0	0.5	0	0.67	0	NA	NA	Non-essential	Non-essential	Essential	NA	NA	NA	NA
group_2531	NA	Accessory	S	Poor characterization	0	0	0	0	0	0	Non-essential	Non-essential	NA	NA	NA	Non-essential	Non-essential	Non-essential	Non-essential
group_2532	o_0535	Core	C	Metabolism	0.11	0	0.25	0	0.33	0	Non-essential	Non-essential	Non-essential	Non-essential	Conditionally_essential	Non-essential	Non-essential	Non-essential	Non-essential
group_2534	o_0125	Core	S	Poor characterization	0.44	0.25	0.25	0	0.33	1	Non-essential	Non-essential	Non-essential	Conditionally_essential	Non-essential	Non-essential	Non-essential	Non-essential	Conditionally_essential
group_2535	o_0126	Core	L	Information storage and processing	2	2	2	2	2	2	Essential	Essential	Essential	Essential	Essential	Essential	Essential	Essential	Essential
group_2537	NA	Accessory	C	Metabolism	0.13	0	0.5	0.4	0	0	Non-essential	Non-essential	Non-essential	Non-essential	Non-essential	Essential	Non-essential	Non-essential	Non-essential
group_2539	o_0402	Core	P	Metabolism	0.31	0.25	0.5	0.6	0.33	0	Conditionally_essential	Conditionally_essential	Non-essential	Conditionally_essential	Non-essential	Non-essential	Non-essential	Conditionally_essential	Non-essential
group_254	o_0716	Core	S	Poor characterization	0.69	0.25	1	0.4	0.67	1	Non-essential	Conditionally_essential	Non-essential	Conditionally_essential	Conditionally_essential	Conditionally_essential	Non-essential	Non-essential	Conditionally_essential
group_2544	NA	Core	NA	Poor characterization	0	0	0	0	0	0	Non-essential	Non-essential	Non-essential	Non-essential	Non-essential	Non-essential	Non-essential	Non-essential	Non-essential
group_2545	NA	Core	K	Information storage and processing	0.33	0.25	0	0	0	1	Non-essential	Non-essential	Non-essential	Non-essential	Non-essential	Non-essential	Non-essential	Non-essential	Conditionally_essential
group_2548	o_0518	Core	T	Cellular processing and signaling	0.33	0.25	0	0	0	1	Non-essential	Non-essential	Non-essential	Non-essential	Non-essential	Non-essential	Non-essential	Non-essential	Conditionally_essential
group_255	NA	Accessory	-	Poor characterization	0.11	0	0.25	0	0.33	0	NA	NA	Non-essential	Conditionally_essential	Non-essential	NA	NA	NA	NA
group_2550	o_0471	Core	F	Metabolism	2	2	2	2	2	2	Essential	Essential	Essential	Essential	Essential	Essential	Essential	Essential	Essential
group_2551	NA	Accessory	-	Poor characterization	0.13	0	0.5	0.4	0	0	Non-essential	Non-essential	NA	NA	NA	Essential	Non-essential	Non-essential	NA
group_2554	o_0367	Accessory	C	Metabolism	0	0	0	0	0	0	Non-essential	Non-essential	Non-essential	Non-essential	Non-essential	Non-essential	Non-essential	Non-essential	Non-essential
group_2557	NA	Accessory	L	Information storage and processing	0	0	0	0	0	0	Non-essential	Non-essential	Non-essential	Non-essential	Non-essential	Non-essential	Non-essential	Non-essential	NA
group_2559	o_0571	Accessory	-	Poor characterization	0	0	0	0	0	0	Non-essential	Non-essential	NA	NA	NA	Non-essential	Non-essential	Non-essential	Non-essential
group_2562	o_0473	Core	P	Metabolism	0	0	0	0	0	0	Non-essential	Non-essential	Non-essential	Non-essential	Non-essential	Non-essential	Non-essential	Non-essential	Non-essential
group_2567	NA	Accessory	K	Information storage and processing	0.67	0.5	0	0	0	2	NA	NA	NA	NA	NA	NA	NA	NA	Essential
group_2568	NA	Accessory	M	Cellular processing and signaling	0.33	0.25	0	0	0	1	NA	NA	Non-essential	Non-essential	Non-essential	NA	NA	NA	Conditionally_essential
group_2569	o_0189	Core	S	Poor characterization	0.11	0	0.25	0	0.33	0	Non-essential	Non-essential	Non-essential	Conditionally_essential	Non-essential	Non-essential	Non-essential	Non-essential	Non-essential
group_2571	NA	Accessory	GM	Mix	0	0	0	0	0	0	NA	NA	NA	NA	NA	NA	NA	NA	Non-essential
group_2572	o_0672	Core	L	Information storage and processing	0	0	0	0	0	0	Non-essential	Non-essential	Non-essential	Non-essential	Non-essential	Non-essential	Non-essential	Non-essential	Non-essential
group_2580	NA	Accessory	S	Poor characterization	0	0	0	0	0	0	NA	NA	NA	NA	NA	NA	NA	NA	Non-essential
group_2581	NA	Accessory	S	Poor characterization	0	0	0	0	0	0	NA	NA	NA	NA	NA	NA	NA	NA	Non-essential
group_2583	o_0675	Accessory	F	Metabolism	0	0	0	0	0	0	Non-essential	Non-essential	Non-essential	Non-essential	Non-essential	Non-essential	Non-essential	Non-essential	Non-essential
group_2586	o_0320	Core	S	Poor characterization	0	0	0	0	0	0	Non-essential	Non-essential	Non-essential	Non-essential	Non-essential	Non-essential	Non-essential	Non-essential	Non-essential
group_259	o_0565	Core	G	Metabolism	0	0	0	0	0	0	Non-essential	Non-essential	Non-essential	Non-essential	Non-essential	Non-essential	Non-essential	Non-essential	Non-essential
group_2595	o_0367	Accessory	-	Poor characterization	0.13	0	0.5	0.4	0	0	Non-essential	Non-essential	Non-essential	Non-essential	Non-essential	Essential	Non-essential	Non-essential	Non-essential
group_260	o_0468	Core	J	Information storage and processing	0.69	0.25	1	0.4	0.67	1	Non-essential	Non-essential	Non-essential	Conditionally_essential	Conditionally_essential	Essential	Non-essential	Non-essential	Conditionally_essential
group_2602	NA	Accessory	S	Poor characterization	0	0	0	0	0	0	Non-essential	Non-essential	NA	NA	NA	Non-essential	Non-essential	Non-essential	Non-essential
group_2604	NA	Accessory	-	Poor characterization	0	0	0	0	0	0	NA	NA	Non-essential	Non-essential	Non-essential	NA	NA	NA	Non-essential
group_2608	o_0246	Core	S	Poor characterization	0.29	0	0.75	0.2	0.67	0	Non-essential	Conditionally_essential	Non-essential	Conditionally_essential	Conditionally_essential	Non-essential	Non-essential	Non-essential	Non-essential
group_2609	o_0253	Core	S	Poor characterization	0.13	0	0.5	0.4	0	0	Non-essential	Non-essential	Non-essential	Non-essential	Non-essential	Essential	Non-essential	Non-essential	Non-essential
group_2614	NA	Accessory	-	Poor characterization	0	0	0	0	0	0	Non-essential	Non-essential	Non-essential	Non-essential	Non-essential	Non-essential	Non-essential	Non-essential	Non-essential
group_2615	o_0048	Accessory	NA	Poor characterization	0.13	0	0.5	0.4	0	0	Non-essential	Non-essential	NA	NA	NA	Essential	Non-essential	Non-essential	Non-essential
group_2616	o_0731	Core	S	Poor characterization	0	0	0	0	0	0	Non-essential	Non-essential	Non-essential	Non-essential	Non-essential	Non-essential	Non-essential	Non-essential	Non-essential
group_2617	o_0730	Core	L	Information storage and processing	0	0	0	0	0	0	Non-essential	Non-essential	Non-essential	Non-essential	Non-essential	Non-essential	Non-essential	Non-essential	Non-essential
group_2618	o_0371	Core	S	Poor characterization	2	2	2	2	2	2	Essential	Essential	Essential	Essential	Essential	Essential	Essential	Essential	Essential
group_2620	NA	Accessory	-	Poor characterization	0	0	0	0	0	0	NA	NA	NA	NA	NA	NA	NA	NA	Non-essential
group_2622	o_0367	Accessory	C	Metabolism	0.33	0.25	0	0	0	1	Non-essential	Non-essential	Non-essential	Non-essential	Non-essential	Non-essential	Non-essential	Non-essential	Conditionally_essential
group_2625	o_0625	Core	K	Information storage and processing	0.33	0.25	0	0	0	1	Non-essential	Non-essential	Non-essential	Non-essential	Non-essential	Non-essential	Non-essential	Non-essential	Conditionally_essential
group_2626	o_0244	Core	K	Information storage and processing	0.22	0	0.5	0	0.67	0	Non-essential	Non-essential	Non-essential	Conditionally_essential	Conditionally_essential	Non-essential	Non-essential	Non-essential	Non-essential
group_2628	NA	Accessory	-	Poor characterization	0.13	0	0.5	0.4	0	0	Non-essential	Non-essential	NA	NA	NA	Essential	Non-essential	Non-essential	NA
group_2629	NA	Core	S	Poor characterization	0.33	0.25	0	0	0	1	Non-essential	Non-essential	Non-essential	Non-essential	Non-essential	Non-essential	Non-essential	Non-essential	Conditionally_essential
group_2630	NA	Accessory	NA	Poor characterization	0.56	0.25	0.5	0	0.67	1	NA	NA	Non-essential	Conditionally_essential	Conditionally_essential	NA	NA	NA	Conditionally_essential
group_2632	NA	Core	NA	Poor characterization	0.33	0.25	0	0	0	1	Non-essential	Non-essential	Non-essential	Non-essential	Non-essential	Non-essential	Non-essential	Non-essential	Conditionally_essential
group_2633	NA	Accessory	K	Information storage and processing	0	0	0	0	0	0	NA	NA	Non-essential	Non-essential	Non-essential	NA	NA	NA	NA
group_2634	NA	Accessory	-	Poor characterization	0	0	0	0	0	0	NA	NA	Non-essential	Non-essential	Non-essential	NA	NA	NA	NA
group_2637	NA	Accessory	S	Poor characterization	0	0	0	0	0	0	Non-essential	Non-essential	Non-essential	Non-essential	Non-essential	Non-essential	Non-essential	Non-essential	NA
group_2638	NA	Accessory	K	Information storage and processing	0	0	0	0	0	0	Non-essential	Non-essential	NA	NA	NA	NA	NA	NA	NA
group_2640	o_0588	Core	NA	Poor characterization	0.11	0	0.25	0	0.33	0	Non-essential	Non-essential	Non-essential	Non-essential	Conditionally_essential	Non-essential	Non-essential	Non-essential	Non-essential
group_2642	o_0139	Accessory	-	Poor characterization	0	0	0	0	0	0	Non-essential	Non-essential	NA	NA	NA	Non-essential	Non-essential	Non-essential	NA
group_2644	NA	Accessory	NA	Poor characterization	0.11	0	0.25	0	0.33	0	NA	NA	Non-essential	Conditionally_essential	Non-essential	NA	NA	NA	NA
group_2646	o_0340	Core	P	Metabolism	0.11	0	0.25	0	0.33	0	Non-essential	Non-essential	Non-essential	Conditionally_essential	Non-essential	Non-essential	Non-essential	Non-essential	Non-essential
group_2647	NA	Accessory	-	Poor characterization	0	0	0	0	0	0	NA	NA	Non-essential	Non-essential	Non-essential	NA	NA	NA	Non-essential
group_2648	o_0423	Accessory	G	Metabolism	0.13	0	0.5	0.4	0	0	Non-essential	Non-essential	Non-essential	Non-essential	Non-essential	Essential	Non-essential	Non-essential	Non-essential
group_265	o_0384	Core	S	Poor characterization	0.36	0	1	0.4	0.67	0	Non-essential	Conditionally_essential	Non-essential	Conditionally_essential	Conditionally_essential	Conditionally_essential	Non-essential	Non-essential	Non-essential
group_2651	NA	Accessory	NA	Poor characterization	0	0	0	0	0	0	NA	NA	NA	NA	NA	NA	NA	NA	Non-essential
group_2655	NA	Accessory	NA	Poor characterization	0	0	0	0	0	0	NA	NA	Non-essential	Non-essential	Non-essential	NA	NA	NA	NA
group_266	o_0571	Accessory	S	Poor characterization	0.33	0.25	0	0	0	1	Non-essential	Non-essential	NA	NA	NA	Non-essential	Non-essential	Non-essential	Conditionally_essential
group_2660	o_0486	Accessory	K	Information storage and processing	0.67	1	1	2	0	0	Essential	Essential	NA	NA	NA	Essential	Essential	Essential	NA
group_2661	NA	Core	S	Poor characterization	0.56	0.25	0.5	0	0.67	1	Non-essential	Non-essential	Non-essential	Conditionally_essential	Conditionally_essential	NA	NA	NA	Conditionally_essential
group_2662	NA	Accessory	-	Poor characterization	0	0	0	0	0	0	NA	NA	Non-essential	Non-essential	Non-essential	NA	NA	NA	Non-essential
group_2665	NA	Accessory	F	Metabolism	0	0	0	0	0	0	Non-essential	Non-essential	Non-essential	Non-essential	Non-essential	Non-essential	Non-essential	Non-essential	NA
group_267	o_0348	Core	P	Metabolism	0	0	0	0	0	0	Non-essential	Non-essential	Non-essential	Non-essential	Non-essential	Non-essential	Non-essential	Non-essential	Non-essential
group_2670	NA	Accessory	-	Poor characterization	0	0	0	0	0	0	NA	NA	Non-essential	Non-essential	Non-essential	NA	NA	NA	Non-essential
group_2674	o_0423	Accessory	G	Metabolism	0	0	0	0	0	0	Non-essential	Non-essential	Non-essential	Non-essential	Non-essential	Non-essential	Non-essential	Non-essential	Non-essential
group_2675	NA	Accessory	-	Poor characterization	0.27	0	1	0.8	0	0	Non-essential	Essential	NA	NA	NA	Essential	Non-essential	Non-essential	Non-essential
group_2679	o_0229	Accessory	D	Cellular processing and signaling	0	0	0	0	0	0	Non-essential	Non-essential	NA	NA	NA	Non-essential	Non-essential	Non-essential	Non-essential
group_268	NA	Accessory	-	Poor characterization	0	0	0	0	0	0	NA	NA	Non-essential	Non-essential	Non-essential	NA	NA	NA	NA
group_2681	NA	Accessory	NA	Poor characterization	0	0	0	0	0	0	NA	NA	Non-essential	Non-essential	Non-essential	NA	NA	NA	NA
group_2686	NA	Accessory	-	Poor characterization	0.67	0.5	0	0	0	2	Non-essential	Non-essential	NA	NA	NA	NA	NA	NA	Essential
group_2689	NA	Accessory	-	Poor characterization	0.67	0.5	0	0	0	2	Non-essential	Non-essential	NA	NA	NA	NA	NA	NA	Essential
group_2690	NA	Accessory	-	Poor characterization	0.67	0.5	0	0	0	2	Non-essential	Non-essential	NA	NA	NA	NA	NA	NA	Essential
group_2694	NA	Accessory	NA	Poor characterization	0	0	0	0	0	0	NA	NA	Non-essential	Non-essential	Non-essential	NA	NA	NA	NA
group_2699	NA	Accessory	NA	Poor characterization	0.33	0.25	0	0	0	1	NA	NA	NA	NA	NA	NA	NA	NA	Conditionally_essential
group_2705	o_0258	Core	J	Information storage and processing	2	2	2	2	2	2	Essential	Essential	Essential	Essential	Essential	Essential	Essential	Essential	Essential
group_2709	NA	Accessory	NA	Poor characterization	0.67	0.5	0	0	0	2	NA	NA	NA	NA	NA	NA	NA	NA	Essential
group_2710	o_0731	Core	K	Information storage and processing	0.33	0.25	0.5	1	0	0	Non-essential	Non-essential	Non-essential	Non-essential	Non-essential	Essential	Conditionally_essential	Essential	Non-essential
group_2715	NA	Accessory	S	Poor characterization	0.33	0.25	0	0	0	1	NA	NA	NA	NA	NA	NA	NA	NA	Conditionally_essential
group_272	o_0064	Core	K	Information storage and processing	0.11	0	0.25	0	0.33	0	Non-essential	Non-essential	Non-essential	Non-essential	Conditionally_essential	Non-essential	Non-essential	Non-essential	Non-essential
group_2722	NA	Accessory	S	Poor characterization	0	0	0	0	0	0	Non-essential	Non-essential	NA	NA	NA	Non-essential	Non-essential	Non-essential	NA
group_2723	NA	Accessory	-	Poor characterization	0	0	0	0	0	0	NA	NA	NA	NA	NA	NA	NA	NA	Non-essential
group_2724	NA	Accessory	-	Poor characterization	0	0	0	0	0	0	Non-essential	Non-essential	Non-essential	Non-essential	Non-essential	Non-essential	Non-essential	Non-essential	NA
group_2725	NA	Accessory	-	Poor characterization	0	0	0	0	0	0	NA	NA	NA	NA	NA	NA	NA	NA	Non-essential
group_2729	NA	Accessory	NU	Cellular processing and signaling	0	0	0	0	0	0	Non-essential	Non-essential	NA	NA	NA	Non-essential	Non-essential	Non-essential	NA
group_2730	NA	Accessory	-	Poor characterization	0.11	0	0.25	0	0.33	0	NA	NA	Non-essential	Non-essential	Conditionally_essential	NA	NA	NA	NA
group_2731	NA	Accessory	NA	Poor characterization	0	0	0	0	0	0	Non-essential	Non-essential	NA	NA	NA	Non-essential	Non-essential	Non-essential	Non-essential
group_2733	NA	Accessory	NU	Cellular processing and signaling	0	0	0	0	0	0	Non-essential	Non-essential	NA	NA	NA	Non-essential	Non-essential	Non-essential	NA
group_2734	NA	Core	C	Metabolism	0	0	0	0	0	0	Non-essential	Non-essential	Non-essential	Non-essential	Non-essential	Non-essential	Non-essential	Non-essential	Non-essential
group_2735	o_0218	Core	K	Information storage and processing	0	0	0	0	0	0	Non-essential	Non-essential	Non-essential	Non-essential	Non-essential	Non-essential	Non-essential	Non-essential	Non-essential
group_2737	o_0692	Core	G	Metabolism	0	0	0	0	0	0	Non-essential	Non-essential	Non-essential	Non-essential	Non-essential	Non-essential	Non-essential	Non-essential	Non-essential
group_2738	NA	Accessory	-	Poor characterization	0	0	0	0	0	0	Non-essential	Non-essential	NA	NA	NA	Non-essential	Non-essential	Non-essential	NA
group_2739	NA	Accessory	NA	Poor characterization	0	0	0	0	0	0	Non-essential	Non-essential	NA	NA	NA	Non-essential	Non-essential	Non-essential	NA
group_2740	NA	Accessory	-	Poor characterization	0.13	0	0.5	0.4	0	0	Non-essential	Non-essential	NA	NA	NA	Essential	Non-essential	Non-essential	Non-essential
group_2747	NA	Accessory	S	Poor characterization	0.33	0.25	0	0	0	1	NA	NA	Non-essential	Non-essential	Non-essential	NA	NA	NA	Conditionally_essential
group_2750	NA	Accessory	-	Poor characterization	0	0	0	0	0	0	NA	NA	Non-essential	Non-essential	Non-essential	NA	NA	NA	Non-essential
group_2751	NA	Accessory	-	Poor characterization	0	0	0	0	0	0	NA	NA	Non-essential	Non-essential	Non-essential	NA	NA	NA	Non-essential
group_2753	o_0649	Core	G	Metabolism	0	0	0	0	0	0	Non-essential	Non-essential	Non-essential	Non-essential	Non-essential	Non-essential	Non-essential	Non-essential	Non-essential
group_2754	NA	Accessory	S	Poor characterization	0	0	0	0	0	0	NA	NA	Non-essential	Non-essential	Non-essential	NA	NA	NA	Non-essential
group_2756	NA	Accessory	S	Poor characterization	0.44	0.25	0.25	0	0.33	1	NA	NA	Non-essential	Conditionally_essential	Non-essential	NA	NA	NA	Conditionally_essential
group_276	o_0091	Core	P	Metabolism	0.22	0	0.5	0	0.67	0	Non-essential	Non-essential	Non-essential	Conditionally_essential	Conditionally_essential	Non-essential	Non-essential	Non-essential	Non-essential
group_2760	NA	Accessory	-	Poor characterization	0	0	0	0	0	0	Non-essential	Non-essential	Non-essential	Non-essential	Non-essential	Non-essential	Non-essential	Non-essential	NA
group_2761	NA	Accessory	S	Poor characterization	0	0	0	0	0	0	Non-essential	Non-essential	NA	NA	NA	Non-essential	Non-essential	Non-essential	Non-essential
group_2762	NA	Accessory	-	Poor characterization	0.67	0.5	0	0	0	2	NA	NA	NA	NA	NA	NA	NA	NA	Essential
group_2766	NA	Accessory	-	Poor characterization	0	0	0	0	0	0	NA	NA	Non-essential	Non-essential	Non-essential	NA	NA	NA	Non-essential
group_2767	o_0480	Accessory	NA	Poor characterization	0	0	0	0	0	0	Non-essential	Non-essential	NA	NA	NA	Non-essential	Non-essential	Non-essential	NA
group_2769	NA	Accessory	NA	Poor characterization	0	0	0	0	0	0	NA	NA	NA	NA	NA	NA	NA	NA	Non-essential
group_277	o_0157	Core	S	Poor characterization	0	0	0	0	0	0	Non-essential	Non-essential	Non-essential	Non-essential	Non-essential	Non-essential	Non-essential	Non-essential	Non-essential
group_2770	NA	Accessory	NA	Poor characterization	0	0	0	0	0	0	Non-essential	Non-essential	NA	NA	NA	Non-essential	Non-essential	Non-essential	Non-essential
group_2772	NA	Accessory	P	Metabolism	0	0	0	0	0	0	Non-essential	Non-essential	NA	NA	NA	Non-essential	Non-essential	Non-essential	NA
group_2774	NA	Accessory	S	Poor characterization	0	0	0	0	0	0	Non-essential	Non-essential	NA	NA	NA	Non-essential	Non-essential	Non-essential	NA
group_2775	NA	Accessory	V	Cellular processing and signaling	0.4	0.5	0.5	1.2	0	0	Non-essential	Non-essential	NA	NA	NA	Essential	Essential	Essential	NA
group_2777	NA	Accessory	L	Information storage and processing	0	0	0	0	0	0	NA	NA	NA	NA	NA	Non-essential	Non-essential	Non-essential	NA
group_2778	NA	Accessory	K	Information storage and processing	0.67	0.5	1	0	2	0	NA	NA	Essential	Essential	Essential	NA	NA	NA	NA
group_2779	NA	Accessory	S	Poor characterization	0.11	0	0.25	0	0.33	0	NA	NA	Non-essential	Conditionally_essential	Non-essential	NA	NA	NA	NA
group_2781	NA	Accessory	-	Poor characterization	0	0	0	0	0	0	NA	NA	Non-essential	Non-essential	Non-essential	NA	NA	NA	NA
group_2782	o_0423	Accessory	G	Metabolism	0	0	0	0	0	0	Non-essential	Non-essential	Non-essential	Non-essential	Non-essential	Non-essential	Non-essential	Non-essential	Non-essential
group_2783	NA	Accessory	K	Information storage and processing	0	0	0	0	0	0	NA	NA	Non-essential	Non-essential	Non-essential	NA	NA	NA	NA
group_2793	NA	Accessory	-	Poor characterization	0.33	0.5	0.25	0	1	0	Non-essential	Non-essential	Essential	Conditionally_essential	Non-essential	Non-essential	Non-essential	Non-essential	NA
group_2799	o_0612	Core	-	Poor characterization	0.36	0	1	0.4	0.67	0	Non-essential	Non-essential	Non-essential	Non-essential	Essential	Essential	Non-essential	Non-essential	Non-essential
group_280	o_0552	Core	K	Information storage and processing	0.44	0.25	0.25	0	0.33	1	Non-essential	Non-essential	Non-essential	Conditionally_essential	Non-essential	Non-essential	Non-essential	Non-essential	Conditionally_essential
group_2800	NA	Accessory	-	Poor characterization	0.13	0	0.5	0.4	0	0	Non-essential	Non-essential	NA	NA	NA	Essential	Non-essential	Non-essential	NA
group_2801	o_0692	Core	G	Metabolism	0	0	0	0	0	0	Non-essential	Non-essential	Non-essential	Non-essential	Non-essential	Non-essential	Non-essential	Non-essential	Non-essential
group_2807	NA	Accessory	S	Poor characterization	0.33	0.25	0	0	0	1	NA	NA	Non-essential	Non-essential	Non-essential	NA	NA	NA	Conditionally_essential
group_2809	NA	Accessory	-	Poor characterization	0.11	0	0.25	0	0.33	0	NA	NA	Non-essential	Conditionally_essential	Non-essential	NA	NA	NA	Non-essential
group_281	o_0700	Core	M	Cellular processing and signaling	0.56	0.25	0.5	0	0.67	1	Non-essential	Non-essential	Non-essential	Conditionally_essential	Conditionally_essential	Non-essential	Non-essential	Non-essential	Conditionally_essential
group_2810	NA	Accessory	-	Poor characterization	0	0	0	0	0	0	NA	NA	Non-essential	Non-essential	Non-essential	NA	NA	NA	Non-essential
group_2811	NA	Accessory	S	Poor characterization	0.33	0.25	0	0	0	1	NA	NA	Non-essential	Non-essential	Non-essential	NA	NA	NA	Conditionally_essential
group_2812	NA	Accessory	S	Poor characterization	0.33	0.25	0	0	0	1	NA	NA	Non-essential	Non-essential	Non-essential	NA	NA	NA	Conditionally_essential
group_2813	o_0172	Core	D	Cellular processing and signaling	0	0	0	0	0	0	Non-essential	Non-essential	Non-essential	Non-essential	Non-essential	Non-essential	Non-essential	Non-essential	Non-essential
group_2815	NA	Accessory	NA	Poor characterization	0.11	0	0.25	0	0.33	0	Non-essential	Non-essential	Non-essential	Conditionally_essential	Non-essential	Non-essential	Non-essential	Non-essential	Non-essential
group_2817	o_0717	Core	S	Poor characterization	0.8	0.5	1.5	0.4	2	0	Non-essential	Non-essential	Essential	Essential	Essential	Essential	Non-essential	Non-essential	Non-essential
group_2818	o_0687	Core	M	Cellular processing and signaling	1.47	1.5	1.5	1.4	2	1	Essential	Non-essential	Essential	Essential	Essential	Essential	Conditionally_essential	Essential	Conditionally_essential
group_2822	NA	Accessory	-	Poor characterization	0.47	0.25	0.5	0.4	0	1	Non-essential	Non-essential	NA	NA	NA	Essential	Non-essential	Non-essential	Conditionally_essential
group_2824	NA	Accessory	S	Poor characterization	0	0	0	0	0	0	NA	NA	NA	NA	NA	NA	NA	NA	Non-essential
group_2828	NA	Accessory	S	Poor characterization	0.27	0	0.5	0.8	0	0	Non-essential	Non-essential	NA	NA	NA	Essential	Non-essential	Essential	Non-essential
group_2829	o_0485	Accessory	NA	Poor characterization	0.13	0	0.5	0.4	0	0	Non-essential	Non-essential	NA	NA	NA	Essential	Non-essential	Non-essential	NA
group_283	o_0246	Core	S	Poor characterization	2	2	2	2	2	2	Essential	Essential	Essential	Essential	Essential	Essential	Essential	Essential	Essential
group_2830	o_0573	Accessory	K	Information storage and processing	0.67	1	1	2	0	0	Essential	Essential	NA	NA	NA	Essential	Essential	Essential	NA
group_2832	o_0294	Core	-	Poor characterization	0	0	0	0	0	0	Non-essential	Non-essential	Non-essential	Non-essential	Non-essential	Non-essential	Non-essential	Non-essential	Non-essential
group_2834	o_0568	Core	J	Information storage and processing	1.67	1.75	2	2	2	1	Essential	Essential	Essential	Essential	Essential	Essential	Essential	Essential	Conditionally_essential
group_2835	NA	Accessory	NA	Poor characterization	0	0	0	0	0	0	Non-essential	Non-essential	NA	NA	NA	Non-essential	Non-essential	Non-essential	NA
group_2837	o_0498	Core	S	Poor characterization	0.31	0	1	0.6	0.33	0	Non-essential	Conditionally_essential	Non-essential	Conditionally_essential	Non-essential	Essential	Non-essential	Non-essential	Non-essential
group_2838	NA	Accessory	NA	Poor characterization	0.4	0.5	0.5	1.2	0	0	Non-essential	Non-essential	NA	NA	NA	Essential	Essential	Essential	Non-essential
group_2839	NA	Accessory	S	Poor characterization	0.53	0.25	0.75	0.6	0	1	Non-essential	Conditionally_essential	NA	NA	NA	Essential	Non-essential	Non-essential	Conditionally_essential
group_2840	NA	Accessory	NA	Poor characterization	0.27	0	0.5	0.8	0	0	Non-essential	Non-essential	NA	NA	NA	Essential	Non-essential	Essential	Non-essential
group_2846	o_0624	Core	S	Poor characterization	0.07	0.25	0	0.2	0	0	Non-essential	Non-essential	Non-essential	Non-essential	Non-essential	Non-essential	Conditionally_essential	Non-essential	Non-essential
group_285	o_0507	Core	S	Poor characterization	0.42	0	1.25	0.6	0.67	0	Non-essential	Conditionally_essential	Non-essential	Conditionally_essential	Conditionally_essential	Essential	Non-essential	Non-essential	Non-essential
group_2850	NA	Accessory	NA	Poor characterization	0	0	0	0	0	0	NA	NA	NA	NA	NA	NA	NA	NA	Non-essential
group_2853	NA	Accessory	-	Poor characterization	0.13	0	0.5	0.4	0	0	Non-essential	Non-essential	NA	NA	NA	Essential	Non-essential	Non-essential	NA
group_2856	NA	Accessory	S	Poor characterization	0.33	0.25	0	0	0	1	Non-essential	Non-essential	NA	NA	NA	Non-essential	Non-essential	Non-essential	Conditionally_essential
group_2857	NA	Accessory	NA	Poor characterization	0	0	0	0	0	0	NA	NA	Non-essential	Non-essential	Non-essential	NA	NA	NA	NA
group_2859	o_0470	Core	M	Cellular processing and signaling	2	2	2	2	2	2	Essential	Essential	Essential	Essential	Essential	Essential	Essential	Essential	Essential
group_286	NA	Accessory	S	Poor characterization	0.67	0.5	0	0	0	2	NA	NA	NA	NA	NA	NA	NA	NA	Essential
group_2860	o_0423	Accessory	S	Poor characterization	0	0	0	0	0	0	Non-essential	Non-essential	Non-essential	Non-essential	Non-essential	Non-essential	Non-essential	Non-essential	Non-essential
group_2861	NA	Accessory	V	Cellular processing and signaling	0.33	0.25	0	0	0	1	NA	NA	Non-essential	Non-essential	Non-essential	NA	NA	NA	Conditionally_essential
group_2862	o_0647	Accessory	V	Cellular processing and signaling	0	0	0	0	0	0	Non-essential	Non-essential	NA	NA	NA	Non-essential	Non-essential	Non-essential	NA
group_2864	o_0018	Core	J	Information storage and processing	2	2	2	2	2	2	Essential	Essential	Essential	Essential	Essential	Essential	Essential	Essential	Essential
group_2865	NA	Core	-	Poor characterization	0.33	0.25	0	0	0	1	NA	NA	NA	NA	NA	NA	NA	NA	Conditionally_essential
group_2866	o_0461	Core	V	Cellular processing and signaling	0.13	0	0.5	0.4	0	0	Non-essential	Non-essential	Non-essential	Non-essential	Non-essential	Essential	Non-essential	Non-essential	Non-essential
group_2868	NA	Core	I	Metabolism	0	0	0	0	0	0	Non-essential	Non-essential	Non-essential	Non-essential	Non-essential	Non-essential	Non-essential	Non-essential	Non-essential
group_2869	o_0568	Core	K	Information storage and processing	2	2	2	2	2	2	Essential	Essential	Essential	Essential	Essential	Essential	Essential	Essential	Essential
group_2870	NA	Core	NA	Poor characterization	0.11	0	0.25	0	0.33	0	Non-essential	Non-essential	Non-essential	Conditionally_essential	Non-essential	Non-essential	Non-essential	Non-essential	Non-essential
group_2872	o_0548	Accessory	M	Cellular processing and signaling	0	0	0	0	0	0	Non-essential	Non-essential	Non-essential	Non-essential	Non-essential	Non-essential	Non-essential	Non-essential	Non-essential
group_2874	o_0295	Core	O	Cellular processing and signaling	0	0	0	0	0	0	Non-essential	Non-essential	Non-essential	Non-essential	Non-essential	Non-essential	Non-essential	Non-essential	Non-essential
group_2876	o_0038	Core	NA	Poor characterization	0	0	0	0	0	0	Non-essential	Non-essential	Non-essential	Non-essential	Non-essential	Non-essential	Non-essential	Non-essential	Non-essential
group_2877	NA	Accessory	L	Information storage and processing	0.13	0	0.5	0.4	0	0	Non-essential	Non-essential	NA	NA	NA	Essential	Non-essential	Non-essential	Non-essential
group_2878	o_0173	Accessory	S	Poor characterization	0	0	0	0	0	0	Non-essential	Non-essential	NA	NA	NA	Non-essential	Non-essential	Non-essential	Non-essential
group_2880	NA	Accessory	V	Cellular processing and signaling	0.33	0.25	0.5	0	1	0	NA	NA	Conditionally_essential	Conditionally_essential	Conditionally_essential	NA	NA	NA	NA
group_2881	NA	Accessory	V	Cellular processing and signaling	0.22	0	0.5	0	0.67	0	NA	NA	Non-essential	Conditionally_essential	Conditionally_essential	NA	NA	NA	NA
group_2885	NA	Accessory	S	Poor characterization	0.11	0	0.25	0	0.33	0	NA	NA	Non-essential	Non-essential	Conditionally_essential	NA	NA	NA	NA
group_2887	o_0031	Core	S	Poor characterization	0	0	0	0	0	0	Non-essential	Non-essential	Non-essential	Non-essential	Non-essential	Non-essential	Non-essential	Non-essential	Non-essential
group_2888	NA	Accessory	M	Cellular processing and signaling	0.13	0	0.5	0.4	0	0	Non-essential	Non-essential	Non-essential	Non-essential	Non-essential	Essential	Non-essential	Non-essential	Non-essential
group_2889	NA	Accessory	J	Information storage and processing	0	0	0	0	0	0	Non-essential	Non-essential	NA	NA	NA	NA	NA	NA	Non-essential
group_2890	NA	Accessory	S	Poor characterization	0.11	0	0.25	0	0.33	0	NA	NA	Non-essential	Non-essential	Conditionally_essential	NA	NA	NA	NA
group_2893	NA	Accessory	L	Information storage and processing	0.67	0.5	1	0	2	0	NA	NA	Essential	Essential	Essential	NA	NA	NA	NA
group_2894	NA	Accessory	S	Poor characterization	0.11	0	0.25	0	0.33	0	NA	NA	Non-essential	Non-essential	Conditionally_essential	NA	NA	NA	NA
group_2895	o_0608	Core	-	Poor characterization	0	0	0	0	0	0	Non-essential	Non-essential	Non-essential	Non-essential	Non-essential	Non-essential	Non-essential	Non-essential	Non-essential
group_2897	NA	Accessory	KL	Information storage and processing	0.33	0.25	0	0	0	1	NA	NA	Non-essential	Non-essential	Non-essential	NA	NA	NA	Conditionally_essential
group_2899	NA	Accessory	-	Poor characterization	0.67	0.5	0	0	0	2	Non-essential	Non-essential	NA	NA	NA	NA	NA	NA	Essential
group_2902	NA	Accessory	V	Cellular processing and signaling	0	0	0	0	0	0	Non-essential	Non-essential	NA	NA	NA	Non-essential	Non-essential	Non-essential	Non-essential
group_2903	NA	Accessory	-	Poor characterization	0	0	0	0	0	0	NA	NA	NA	NA	NA	NA	NA	NA	Non-essential
group_291	NA	Accessory	T	Cellular processing and signaling	0.33	0.25	0	0	0	1	NA	NA	NA	NA	NA	NA	NA	NA	Conditionally_essential
group_2912	NA	Accessory	S	Poor characterization	0	0	0	0	0	0	NA	NA	Non-essential	Non-essential	Non-essential	NA	NA	NA	Non-essential
group_2913	o_0682	Accessory	D	Cellular processing and signaling	0	0	0	0	0	0	Non-essential	Non-essential	NA	NA	NA	Non-essential	Non-essential	Non-essential	NA
group_2916	NA	Accessory	L	Information storage and processing	0.33	0.25	0	0	0	1	NA	NA	NA	NA	NA	NA	NA	NA	Conditionally_essential
group_2928	NA	Accessory	NA	Poor characterization	0.67	0.5	0	0	0	2	NA	NA	NA	NA	NA	NA	NA	NA	Essential
group_2930	NA	Accessory	D	Cellular processing and signaling	0	0	0	0	0	0	NA	NA	Non-essential	Non-essential	Non-essential	NA	NA	NA	Non-essential
group_2934	NA	Accessory	NA	Poor characterization	0	0	0	0	0	0	NA	NA	NA	NA	NA	NA	NA	NA	Non-essential
group_2937	NA	Accessory	D	Cellular processing and signaling	0	0	0	0	0	0	Non-essential	Non-essential	Non-essential	Non-essential	Non-essential	Non-essential	Non-essential	Non-essential	Non-essential
group_2940	NA	Accessory	L	Information storage and processing	1.07	1	0.5	1.2	0	2	Non-essential	Non-essential	Non-essential	Non-essential	Non-essential	Essential	Essential	Essential	Essential
group_2942	o_0181	Core	S	Poor characterization	1.33	1.5	2	2	2	0	Essential	Essential	Essential	Essential	Essential	Essential	Essential	Essential	Non-essential
group_2943	o_0222	Core	E	Metabolism	0.11	0	0.25	0	0.33	0	Non-essential	Non-essential	Non-essential	Conditionally_essential	Non-essential	Non-essential	Non-essential	Non-essential	Non-essential
group_2944	NA	Core	S	Poor characterization	0	0	0	0	0	0	Non-essential	Non-essential	Non-essential	Non-essential	Non-essential	Non-essential	Non-essential	Non-essential	Non-essential
group_2945	o_0658	Core	G	Metabolism	0	0	0	0	0	0	Non-essential	Non-essential	Non-essential	Non-essential	Non-essential	Non-essential	Non-essential	Non-essential	Non-essential
group_2946	NA	Accessory	NA	Poor characterization	0	0	0	0	0	0	NA	NA	Non-essential	Non-essential	Non-essential	NA	NA	NA	NA
group_2947	NA	Accessory	N	Cellular processing and signaling	0.44	0.25	0.25	0	0.33	1	NA	NA	Non-essential	Non-essential	Conditionally_essential	NA	NA	NA	Conditionally_essential
group_2949	NA	Accessory	NA	Poor characterization	0.11	0	0.25	0	0.33	0	NA	NA	Non-essential	Conditionally_essential	Non-essential	NA	NA	NA	NA
group_2953	NA	Accessory	N	Cellular processing and signaling	0.07	0	0.25	0.2	0	0	Non-essential	Non-essential	NA	NA	NA	Conditionally_essential	Non-essential	Non-essential	NA
group_2954	o_0671	Core	F	Metabolism	1.2	1	2	1.6	2	0	Essential	Essential	Essential	Essential	Essential	Essential	Non-essential	Essential	Non-essential
group_2958	NA	Accessory	-	Poor characterization	0	0	0	0	0	0	NA	NA	Non-essential	Non-essential	Non-essential	NA	NA	NA	NA
group_2965	NA	Accessory	L	Information storage and processing	0.13	0	0.5	0.4	0	0	Non-essential	Non-essential	NA	NA	NA	Essential	Non-essential	Non-essential	NA
group_2968	NA	Accessory	-	Poor characterization	0.11	0	0.25	0	0.33	0	NA	NA	Non-essential	Non-essential	Conditionally_essential	NA	NA	NA	NA
group_2969	o_0486	Accessory	E	Metabolism	0	0	0	0	0	0	Non-essential	Non-essential	NA	NA	NA	Non-essential	Non-essential	Non-essential	NA
group_2972	NA	Accessory	NA	Poor characterization	0	0	0	0	0	0	NA	NA	Non-essential	Non-essential	Non-essential	NA	NA	NA	NA
group_2977	NA	Accessory	O	Cellular processing and signaling	0.33	0.25	0	0	0	1	NA	NA	NA	NA	NA	NA	NA	NA	Conditionally_essential
group_298	o_0578	Core	S	Poor characterization	0.51	0.25	0.5	0.2	0.33	1	Non-essential	Conditionally_essential	Non-essential	Non-essential	Conditionally_essential	Non-essential	Non-essential	Non-essential	Conditionally_essential
group_2980	NA	Accessory	S	Poor characterization	0	0	0	0	0	0	NA	NA	NA	NA	NA	NA	NA	NA	Non-essential
group_2984	NA	Accessory	L	Information storage and processing	0.11	0	0.25	0	0.33	0	NA	NA	Non-essential	Conditionally_essential	Non-essential	NA	NA	NA	Non-essential
group_2989	o_0109	Core	C	Metabolism	0	0	0	0	0	0	Non-essential	Non-essential	Non-essential	Non-essential	Non-essential	Non-essential	Non-essential	Non-essential	Non-essential
group_299	o_0541	Core	H	Metabolism	2	2	2	2	2	2	Essential	Essential	Essential	Essential	Essential	Essential	Essential	Essential	Essential
group_2990	NA	Accessory	-	Poor characterization	0	0	0	0	0	0	NA	NA	Non-essential	Non-essential	Non-essential	NA	NA	NA	NA
group_2991	o_0465	Core	L	Information storage and processing	0	0	0	0	0	0	Non-essential	Non-essential	Non-essential	Non-essential	Non-essential	Non-essential	Non-essential	Non-essential	Non-essential
group_2992	NA	Core	G	Metabolism	0	0	0	0	0	0	Non-essential	Non-essential	Non-essential	Non-essential	Non-essential	Non-essential	Non-essential	Non-essential	Non-essential
group_2993	NA	Accessory	S	Poor characterization	0	0	0	0	0	0	NA	NA	Non-essential	Non-essential	Non-essential	NA	NA	NA	NA
group_2997	NA	Accessory	-	Poor characterization	0	0	0	0	0	0	Non-essential	Non-essential	NA	NA	NA	Non-essential	Non-essential	Non-essential	Non-essential
group_30	NA	Core	C	Metabolism	0	0	0	0	0	0	Non-essential	Non-essential	Non-essential	Non-essential	Non-essential	Non-essential	Non-essential	Non-essential	Non-essential
group_3000	NA	Accessory	Q	Metabolism	0.33	0.25	0	0	0	1	NA	NA	NA	NA	NA	NA	NA	NA	Conditionally_essential
group_3007	o_0512	Accessory	F	Metabolism	0.44	0.25	0.25	0	0.33	1	Non-essential	Non-essential	Non-essential	Non-essential	Conditionally_essential	Non-essential	Non-essential	Non-essential	Conditionally_essential
group_3009	NA	Accessory	D	Cellular processing and signaling	0.56	0.25	0.5	0	0.67	1	NA	NA	Non-essential	Conditionally_essential	Conditionally_essential	NA	NA	NA	Conditionally_essential
group_3011	o_0487	Core	L	Information storage and processing	1.87	2	1.5	1.6	2	2	Essential	Non-essential	Essential	Essential	Essential	Essential	Essential	Essential	Essential
group_3018	NA	Accessory	-	Poor characterization	0.67	1	1	2	0	0	Essential	Essential	NA	NA	NA	Essential	Essential	Essential	NA
group_302	o_0286	Core	J	Information storage and processing	0.44	0.25	0.25	0	0.33	1	Non-essential	Non-essential	Non-essential	Conditionally_essential	Non-essential	Non-essential	Non-essential	Non-essential	Conditionally_essential
group_3022	NA	Accessory	S	Poor characterization	0.33	0.25	0	0	0	1	NA	NA	Non-essential	Non-essential	Non-essential	NA	NA	NA	Conditionally_essential
group_3024	NA	Accessory	O	Cellular processing and signaling	0.11	0	0.25	0	0.33	0	NA	NA	Non-essential	Conditionally_essential	Non-essential	NA	NA	NA	NA
group_3029	o_0004	Core	J	Information storage and processing	1.07	1	2	1.2	2	0	Essential	Essential	Essential	Essential	Essential	Essential	Non-essential	Non-essential	Non-essential
group_303	o_0597	Core	P	Metabolism	0.62	0.25	0.75	0.2	0.67	1	Non-essential	Conditionally_essential	Non-essential	Conditionally_essential	Conditionally_essential	Non-essential	Non-essential	Non-essential	Conditionally_essential
group_3032	o_0179	Core	KT	Mix	0.56	0	1.25	1	0.67	0	Non-essential	Conditionally_essential	Non-essential	Conditionally_essential	Conditionally_essential	Essential	Non-essential	Essential	Non-essential
group_3033	o_0735	Core	S	Poor characterization	2	2	2	2	2	2	Essential	Essential	Essential	Essential	Essential	Essential	Essential	Essential	Essential
group_3038	NA	Accessory	NA	Poor characterization	0	0	0	0	0	0	NA	NA	NA	NA	NA	NA	NA	NA	Non-essential
group_304	o_0565	Core	G	Metabolism	0	0	0	0	0	0	Non-essential	Non-essential	Non-essential	Non-essential	Non-essential	Non-essential	Non-essential	Non-essential	Non-essential
group_3041	NA	Accessory	-	Poor characterization	0	0	0	0	0	0	Non-essential	Non-essential	NA	NA	NA	NA	NA	NA	NA
group_3044	NA	Accessory	K	Information storage and processing	0.22	0	0.5	0	0.67	0	NA	NA	Non-essential	Conditionally_essential	Conditionally_essential	NA	NA	NA	NA
group_3048	NA	Accessory	NA	Poor characterization	0	0	0	0	0	0	NA	NA	NA	NA	NA	NA	NA	NA	Non-essential
group_305	o_0571	Accessory	S	Poor characterization	0.33	0.25	0	0	0	1	Non-essential	Non-essential	NA	NA	NA	Non-essential	Non-essential	Non-essential	Conditionally_essential
group_3050	NA	Accessory	-	Poor characterization	0.4	0.5	1	1.2	0	0	Essential	Essential	NA	NA	NA	Essential	Non-essential	Non-essential	NA
group_3057	NA	Accessory	S	Poor characterization	0.67	0.5	1	0	2	0	NA	NA	Essential	Essential	Essential	NA	NA	NA	NA
group_3060	NA	Accessory	-	Poor characterization	0	0	0	0	0	0	Non-essential	Non-essential	NA	NA	NA	Non-essential	Non-essential	Non-essential	NA
group_3064	o_0717	Core	S	Poor characterization	0.56	0	1.25	1	0.67	0	Non-essential	Conditionally_essential	Non-essential	Conditionally_essential	Conditionally_essential	Essential	Non-essential	Essential	Non-essential
group_3069	NA	Accessory	NA	Poor characterization	0	0	0	0	0	0	Non-essential	Non-essential	NA	NA	NA	Non-essential	Non-essential	Non-essential	NA
group_307	o_0121	Core	M	Cellular processing and signaling	2	2	2	2	2	2	Essential	Essential	Essential	Essential	Essential	Essential	Essential	Essential	Essential
group_3070	NA	Accessory	DJ	Mix	0	0	0	0	0	0	NA	NA	Non-essential	Non-essential	Non-essential	NA	NA	NA	NA
group_3072	o_0511	Accessory	L	Information storage and processing	0	0	0	0	0	0	Non-essential	Non-essential	Non-essential	Non-essential	Non-essential	Non-essential	Non-essential	Non-essential	Non-essential
group_3073	NA	Accessory	NA	Poor characterization	0.33	0.25	0	0	0	1	NA	NA	NA	NA	NA	NA	NA	NA	Conditionally_essential
group_3074	NA	Accessory	-	Poor characterization	0	0	0	0	0	0	NA	NA	Non-essential	Non-essential	Non-essential	NA	NA	NA	NA
group_3076	NA	Accessory	M	Cellular processing and signaling	0.11	0	0.25	0	0.33	0	Non-essential	Non-essential	Non-essential	Non-essential	Conditionally_essential	Non-essential	Non-essential	Non-essential	NA
group_3077	NA	Accessory	-	Poor characterization	0	0	0	0	0	0	Non-essential	Non-essential	NA	NA	NA	Non-essential	Non-essential	Non-essential	Non-essential
group_308	NA	Core	G	Metabolism	0	0	0	0	0	0	Non-essential	Non-essential	Non-essential	Non-essential	Non-essential	Non-essential	Non-essential	Non-essential	Non-essential
group_3084	NA	Accessory	-	Poor characterization	0.11	0	0.25	0	0.33	0	NA	NA	Non-essential	Non-essential	Conditionally_essential	NA	NA	NA	NA
group_3085	NA	Accessory	L	Information storage and processing	0.07	0	0.25	0.2	0	0	Non-essential	Conditionally_essential	NA	NA	NA	Non-essential	Non-essential	Non-essential	NA
group_3092	NA	Accessory	-	Poor characterization	0	0	0	0	0	0	NA	NA	NA	NA	NA	NA	NA	NA	Non-essential
group_3093	NA	Accessory	S	Poor characterization	0	0	0	0	0	0	Non-essential	Non-essential	NA	NA	NA	Non-essential	Non-essential	Non-essential	NA
group_3098	NA	Accessory	K	Information storage and processing	0.33	0.25	0	0	0	1	NA	NA	NA	NA	NA	NA	NA	NA	Conditionally_essential
group_3099	NA	Accessory	NU	Cellular processing and signaling	0	0	0	0	0	0	NA	NA	NA	NA	NA	NA	NA	NA	Non-essential
group_310	o_0602	Core	G	Metabolism	1.27	1.25	1.5	0.8	2	1	Essential	Essential	Essential	Essential	Essential	Non-essential	Non-essential	Non-essential	Conditionally_essential
group_3101	NA	Accessory	NA	Poor characterization	0	0	0	0	0	0	Non-essential	Non-essential	NA	NA	NA	Non-essential	Non-essential	Non-essential	NA
group_3103	NA	Accessory	NA	Poor characterization	0	0	0	0	0	0	NA	NA	Non-essential	Non-essential	Non-essential	NA	NA	NA	NA
group_3105	NA	Accessory	NA	Poor characterization	0	0	0	0	0	0	Non-essential	Non-essential	NA	NA	NA	Non-essential	Non-essential	Non-essential	NA
group_3109	NA	Accessory	-	Poor characterization	0	0	0	0	0	0	Non-essential	Non-essential	NA	NA	NA	Non-essential	Non-essential	Non-essential	NA
group_3110	NA	Accessory	NA	Poor characterization	0	0	0	0	0	0	NA	NA	NA	NA	NA	NA	NA	NA	Non-essential
group_3112	o_0137	Accessory	NA	Poor characterization	0	0	0	0	0	0	Non-essential	Non-essential	NA	NA	NA	Non-essential	Non-essential	Non-essential	Non-essential
group_3116	NA	Accessory	NA	Poor characterization	0.27	0.5	0.5	0.8	0	0	Essential	Essential	NA	NA	NA	Non-essential	Non-essential	Non-essential	NA
group_312	o_0176	Core	G	Metabolism	0.44	0.25	0.25	0	0.33	1	Non-essential	Non-essential	Non-essential	Conditionally_essential	Non-essential	Non-essential	Non-essential	Non-essential	Conditionally_essential
group_3126	o_0447	Core	G	Metabolism	2	2	2	2	2	2	Essential	Essential	Essential	Essential	Essential	Essential	Essential	Essential	Essential
group_313	NA	Core	S	Poor characterization	0.11	0	0.25	0	0.33	0	Non-essential	Non-essential	Non-essential	Non-essential	Conditionally_essential	Non-essential	Non-essential	Non-essential	Non-essential
group_314	o_0373	Core	NU	Cellular processing and signaling	0.11	0	0.25	0	0.33	0	Non-essential	Non-essential	Non-essential	Non-essential	Conditionally_essential	Non-essential	Non-essential	Non-essential	Non-essential
group_3143	NA	Accessory	NA	Poor characterization	0	0	0	0	0	0	NA	NA	NA	NA	NA	NA	NA	NA	Non-essential
group_3144	NA	Accessory	NA	Poor characterization	0	0	0	0	0	0	NA	NA	Non-essential	Non-essential	Non-essential	NA	NA	NA	NA
group_3146	NA	Accessory	-	Poor characterization	0	0	0	0	0	0	NA	NA	Non-essential	Non-essential	Non-essential	NA	NA	NA	NA
group_3148	NA	Accessory	NA	Poor characterization	0	0	0	0	0	0	NA	NA	Non-essential	Non-essential	Non-essential	NA	NA	NA	NA
group_3149	NA	Accessory	-	Poor characterization	0	0	0	0	0	0	NA	NA	NA	NA	NA	NA	NA	NA	Non-essential
group_3153	NA	Accessory	L	Information storage and processing	0.67	0.5	0	0	0	2	NA	NA	NA	NA	NA	NA	NA	NA	Essential
group_3157	NA	Accessory	-	Poor characterization	0	0	0	0	0	0	Non-essential	Non-essential	NA	NA	NA	Non-essential	Non-essential	Non-essential	NA
group_3158	NA	Accessory	-	Poor characterization	0	0	0	0	0	0	Non-essential	Non-essential	NA	NA	NA	Non-essential	Non-essential	Non-essential	NA
group_3159	NA	Accessory	-	Poor characterization	0	0	0	0	0	0	NA	NA	NA	NA	NA	NA	NA	NA	Non-essential
group_3162	NA	Accessory	K	Information storage and processing	0	0	0	0	0	0	NA	NA	NA	NA	NA	NA	NA	NA	Non-essential
group_3163	o_0235	Core	S	Poor characterization	0.13	0	0.5	0.4	0	0	Non-essential	Non-essential	Non-essential	Non-essential	Non-essential	Essential	Non-essential	Non-essential	Non-essential
group_3166	NA	Accessory	-	Poor characterization	0	0	0	0	0	0	NA	NA	Non-essential	Non-essential	Non-essential	NA	NA	NA	NA
group_317	o_0446	Core	C	Metabolism	2	2	2	2	2	2	Essential	Essential	Essential	Essential	Essential	Essential	Essential	Essential	Essential
group_3171	NA	Accessory	-	Poor characterization	0	0	0	0	0	0	Non-essential	Non-essential	NA	NA	NA	Non-essential	Non-essential	Non-essential	NA
group_3176	NA	Accessory	NA	Poor characterization	0	0	0	0	0	0	NA	NA	NA	NA	NA	NA	NA	NA	Non-essential
group_3183	o_0499	Core	D	Cellular processing and signaling	1.33	1.5	2	2	2	0	Essential	Essential	Essential	Essential	Essential	Essential	Essential	Essential	Non-essential
group_3184	o_0155	Core	-	Poor characterization	0	0	0	0	0	0	Non-essential	Non-essential	Non-essential	Non-essential	Non-essential	Non-essential	Non-essential	Non-essential	Non-essential
group_3185	o_0513	Core	S	Poor characterization	1.18	1	0.75	1.2	0.33	2	Non-essential	Non-essential	Non-essential	Non-essential	Conditionally_essential	Essential	Essential	Essential	Essential
group_3191	NA	Accessory	NA	Poor characterization	0.13	0	0.5	0.4	0	0	Non-essential	Non-essential	Non-essential	Non-essential	Non-essential	Essential	Non-essential	Non-essential	NA
group_3195	NA	Accessory	L	Information storage and processing	0.11	0	0.25	0	0.33	0	NA	NA	Non-essential	Non-essential	Conditionally_essential	NA	NA	NA	NA
group_3196	o_0684	Core	K	Information storage and processing	0.13	0	0.5	0.4	0	0	Non-essential	Non-essential	Non-essential	Non-essential	Non-essential	Essential	Non-essential	Non-essential	Non-essential
group_3200	o_0318	Accessory	UW	Cellular processing and signaling	0	0	0	0	0	0	Non-essential	Non-essential	NA	NA	NA	Non-essential	Non-essential	Non-essential	Non-essential
group_3205	o_0009	Core	IQ	Metabolism	2	2	2	2	2	2	Essential	Essential	Essential	Essential	Essential	Essential	Essential	Essential	Essential
group_3209	NA	Accessory	S	Poor characterization	0.13	0	0.5	0.4	0	0	Non-essential	Non-essential	NA	NA	NA	Essential	Non-essential	Non-essential	Non-essential
group_321	o_0308	Core	C	Metabolism	1.13	1	1.75	1.4	2	0	Essential	Conditionally_essential	Essential	Essential	Essential	Essential	Non-essential	Essential	Non-essential
group_3213	o_0397	Core	S	Poor characterization	0.58	0.5	1	0.4	1.33	0	Non-essential	Non-essential	Essential	Essential	Non-essential	Essential	Non-essential	Non-essential	Non-essential
group_3215	NA	Accessory	NA	Poor characterization	0	0	0	0	0	0	NA	NA	NA	NA	NA	NA	NA	NA	Non-essential
group_3217	o_0112	Core	S	Poor characterization	1.87	2	1.5	1.6	2	2	Essential	Non-essential	Essential	Essential	Essential	Essential	Essential	Essential	Essential
group_322	o_0493	Core	L	Information storage and processing	0.11	0	0.25	0	0.33	0	Non-essential	Non-essential	Non-essential	Conditionally_essential	Non-essential	Non-essential	Non-essential	Non-essential	Non-essential
group_323	NA	Core	C	Metabolism	0	0	0	0	0	0	Non-essential	Non-essential	Non-essential	Non-essential	Non-essential	Non-essential	Non-essential	Non-essential	Non-essential
group_3232	o_0262	Core	L	Information storage and processing	0.44	0	1	1	0.33	0	Non-essential	Conditionally_essential	Non-essential	Conditionally_essential	Non-essential	Essential	Non-essential	Essential	Non-essential
group_3233	o_0588	Core	S	Poor characterization	0	0	0	0	0	0	Non-essential	Non-essential	Non-essential	Non-essential	Non-essential	Non-essential	Non-essential	Non-essential	Non-essential
group_3234	o_0685	Core	NA	Poor characterization	0	0	0	0	0	0	Non-essential	Non-essential	Non-essential	Non-essential	Non-essential	Non-essential	Non-essential	Non-essential	Non-essential
group_3239	o_0140	Core	S	Poor characterization	0.11	0	0.25	0	0.33	0	Non-essential	Non-essential	Non-essential	Conditionally_essential	Non-essential	Non-essential	Non-essential	Non-essential	Non-essential
group_3240	o_0048	Accessory	NA	Poor characterization	0.13	0	0.5	0.4	0	0	Non-essential	Non-essential	NA	NA	NA	Essential	Non-essential	Non-essential	NA
group_3243	NA	Accessory	NA	Poor characterization	0	0	0	0	0	0	NA	NA	NA	NA	NA	NA	NA	NA	Non-essential
group_3245	NA	Accessory	NA	Poor characterization	0	0	0	0	0	0	Non-essential	Non-essential	NA	NA	NA	Non-essential	Non-essential	Non-essential	Non-essential
group_3253	o_0292	Core	S	Poor characterization	0.51	0.5	0.75	1.2	0.33	0	Non-essential	Non-essential	Non-essential	Conditionally_essential	Non-essential	Essential	Essential	Essential	Non-essential
group_3254	o_0495	Core	S	Poor characterization	1.73	1.5	1.5	1.2	2	2	Non-essential	Non-essential	Essential	Essential	Essential	Essential	Essential	Essential	Essential
group_3255	o_0631	Core	S	Poor characterization	1.67	1.75	2	2	2	1	Essential	Essential	Essential	Essential	Essential	Essential	Essential	Essential	Conditionally_essential
group_3258	NA	Accessory	NA	Poor characterization	0	0	0	0	0	0	NA	NA	Non-essential	Non-essential	Non-essential	NA	NA	NA	NA
group_326	o_0005	Core	E	Metabolism	1.07	0.75	1.25	1.2	1	1	Conditionally_essential	Conditionally_essential	Conditionally_essential	Conditionally_essential	Conditionally_essential	Essential	Non-essential	Essential	Conditionally_essential
group_3268	o_0036	Accessory	S	Poor characterization	0.13	0	0.5	0.4	0	0	Non-essential	Non-essential	NA	NA	NA	Essential	Non-essential	Non-essential	NA
group_3270	NA	Accessory	NA	Poor characterization	0	0	0	0	0	0	NA	NA	NA	NA	NA	NA	NA	NA	Non-essential
group_3274	NA	Accessory	-	Poor characterization	0.22	0.5	0	0	0.67	0	NA	NA	Essential	Non-essential	Non-essential	NA	NA	NA	NA
group_3282	o_0544	Core	S	Poor characterization	1.4	1.25	1.5	1.2	2	1	Non-essential	Non-essential	Essential	Essential	Essential	Essential	Essential	Essential	Conditionally_essential
group_3283	o_0583	Core	IQ	Metabolism	2	2	2	2	2	2	Essential	Essential	Essential	Essential	Essential	Essential	Essential	Essential	Essential
group_329	NA	Accessory	L	Information storage and processing	0.11	0	0.25	0	0.33	0	NA	NA	Non-essential	Conditionally_essential	Non-essential	NA	NA	NA	NA
group_3295	NA	Accessory	NA	Poor characterization	0	0	0	0	0	0	NA	NA	NA	NA	NA	NA	NA	NA	Non-essential
group_3304	o_0448	Core	O	Cellular processing and signaling	1.2	1	2	1.6	2	0	Essential	Essential	Essential	Essential	Essential	Essential	Non-essential	Essential	Non-essential
group_3313	o_0150	Core	S	Poor characterization	0	0	0	0	0	0	Non-essential	Non-essential	Non-essential	Non-essential	Non-essential	Non-essential	Non-essential	Non-essential	Non-essential
group_3314	o_0452	Core	K	Information storage and processing	0.27	0	0.5	0.8	0	0	Non-essential	Non-essential	Non-essential	Non-essential	Non-essential	Essential	Non-essential	Essential	Non-essential
group_3315	o_0490	Core	L	Information storage and processing	0.71	0	1.5	0.8	1.33	0	Non-essential	Non-essential	Non-essential	Essential	Essential	Essential	Non-essential	Essential	Non-essential
group_3316	NA	Accessory	K	Information storage and processing	0	0	0	0	0	0	NA	NA	NA	NA	NA	NA	NA	NA	Non-essential
group_332	o_0529	Core	G	Metabolism	0.13	0	0.5	0.4	0	0	Non-essential	Non-essential	Non-essential	Non-essential	Non-essential	Essential	Non-essential	Non-essential	Non-essential
group_3325	o_0183	Core	S	Poor characterization	0	0	0	0	0	0	Non-essential	Non-essential	Non-essential	Non-essential	Non-essential	Non-essential	Non-essential	Non-essential	Non-essential
group_333	o_0324	Core	C	Metabolism	0	0	0	0	0	0	Non-essential	Non-essential	Non-essential	Non-essential	Non-essential	Non-essential	Non-essential	Non-essential	Non-essential
group_3333	NA	Core	K	Information storage and processing	0.11	0	0.25	0	0.33	0	Non-essential	Non-essential	Non-essential	Non-essential	Conditionally_essential	Non-essential	Non-essential	Non-essential	Non-essential
group_3334	NA	Accessory	NA	Poor characterization	0	0	0	0	0	0	NA	NA	Non-essential	Non-essential	Non-essential	NA	NA	NA	NA
group_3335	o_0411	Accessory	NA	Poor characterization	0.4	0.5	0.5	1.2	0	0	Non-essential	Non-essential	NA	NA	NA	Essential	Essential	Essential	NA
group_3337	NA	Accessory	NA	Poor characterization	0	0	0	0	0	0	Non-essential	Non-essential	Non-essential	Non-essential	Non-essential	Non-essential	Non-essential	Non-essential	NA
group_3340	NA	Accessory	NA	Poor characterization	0	0	0	0	0	0	NA	NA	NA	NA	NA	NA	NA	NA	Non-essential
group_3347	o_0653	Core	K	Information storage and processing	0.13	0	0.5	0.4	0	0	Non-essential	Non-essential	Non-essential	Non-essential	Non-essential	Essential	Non-essential	Non-essential	Non-essential
group_3356	o_0502	Core	S	Poor characterization	0	0	0	0	0	0	Non-essential	Non-essential	Non-essential	Non-essential	Non-essential	Non-essential	Non-essential	Non-essential	Non-essential
group_3357	o_0567	Core	C	Metabolism	0.13	0	0.5	0.4	0	0	Non-essential	Non-essential	Non-essential	Non-essential	Non-essential	Essential	Non-essential	Non-essential	Non-essential
group_336	o_0099	Core	P	Metabolism	1.93	1.75	2	1.8	2	2	Essential	Essential	Essential	Essential	Essential	Essential	Conditionally_essential	Essential	Essential
group_3368	NA	Accessory	NA	Poor characterization	0	0	0	0	0	0	Non-essential	Non-essential	Non-essential	Non-essential	Non-essential	Non-essential	Non-essential	Non-essential	Non-essential
group_3369	o_0397	Core	K	Information storage and processing	0.33	0.25	0	0	0	1	Non-essential	Non-essential	Non-essential	Non-essential	Non-essential	Non-essential	Non-essential	Non-essential	Conditionally_essential
group_3370	NA	Accessory	K	Information storage and processing	0	0	0	0	0	0	Non-essential	Non-essential	NA	NA	NA	Non-essential	Non-essential	Non-essential	NA
group_3371	NA	Accessory	S	Poor characterization	0.33	0.25	0	0	0	1	NA	NA	NA	NA	NA	NA	NA	NA	Conditionally_essential
group_3372	NA	Accessory	-	Poor characterization	0	0	0	0	0	0	NA	NA	NA	NA	NA	NA	NA	NA	Non-essential
group_3373	NA	Accessory	NA	Poor characterization	0	0	0	0	0	0	NA	NA	NA	NA	NA	NA	NA	NA	Non-essential
group_3381	o_0234	Core	C	Metabolism	2	2	2	2	2	2	Essential	Essential	Essential	Essential	Essential	Essential	Essential	Essential	Essential
group_3382	o_0248	Core	C	Metabolism	0.62	1	1	1.2	0.67	0	Essential	Essential	Essential	Non-essential	Non-essential	Essential	Non-essential	Non-essential	Non-essential
group_3386	NA	Accessory	NA	Poor characterization	0.11	0	0.25	0	0.33	0	NA	NA	Non-essential	Conditionally_essential	Non-essential	NA	NA	NA	NA
group_3393	o_0698	Accessory	-	Poor characterization	0	0	0	0	0	0	Non-essential	Non-essential	NA	NA	NA	NA	NA	NA	Non-essential
group_3395	NA	Accessory	-	Poor characterization	0	0	0	0	0	0	NA	NA	NA	NA	NA	NA	NA	NA	Non-essential
group_340	o_0684	Core	T	Cellular processing and signaling	0.18	0	0.5	0.2	0.33	0	Non-essential	Conditionally_essential	Non-essential	Non-essential	Conditionally_essential	Non-essential	Non-essential	Non-essential	Non-essential
group_3400	o_0236	Core	S	Poor characterization	1	0.5	1.75	1	2	0	Non-essential	Conditionally_essential	Essential	Essential	Essential	Essential	Non-essential	Essential	Non-essential
group_3401	o_0397	Core	S	Poor characterization	0.24	0	0.75	0.4	0.33	0	Non-essential	Non-essential	Non-essential	Conditionally_essential	Non-essential	Essential	Non-essential	Non-essential	Non-essential
group_3402	NA	Accessory	S	Poor characterization	0	0	0	0	0	0	NA	NA	NA	NA	NA	NA	NA	NA	Non-essential
group_3403	o_0571	Accessory	NA	Poor characterization	0	0	0	0	0	0	Non-essential	Non-essential	NA	NA	NA	Non-essential	Non-essential	Non-essential	Non-essential
group_3404	NA	Accessory	-	Poor characterization	0.11	0	0.25	0	0.33	0	NA	NA	Non-essential	Conditionally_essential	Non-essential	NA	NA	NA	NA
group_3412	o_0018	Core	J	Information storage and processing	2	2	2	2	2	2	Essential	Essential	Essential	Essential	Essential	Essential	Essential	Essential	Essential
group_3413	o_0351	Core	S	Poor characterization	0.13	0	0.5	0.4	0	0	Non-essential	Non-essential	Non-essential	Non-essential	Non-essential	Essential	Non-essential	Non-essential	Non-essential
group_3419	NA	Accessory	NA	Poor characterization	0	0	0	0	0	0	Non-essential	Non-essential	Non-essential	Non-essential	Non-essential	Non-essential	Non-essential	Non-essential	Non-essential
group_342	o_0593	Core	S	Poor characterization	0.44	0.25	0.25	0	0.33	1	Non-essential	Non-essential	Non-essential	Non-essential	Conditionally_essential	Non-essential	Non-essential	Non-essential	Conditionally_essential
group_3425	NA	Accessory	-	Poor characterization	0.67	0.5	0	0	0	2	NA	NA	NA	NA	NA	NA	NA	NA	Essential
group_3426	NA	Accessory	S	Poor characterization	0	0	0	0	0	0	NA	NA	Non-essential	Non-essential	Non-essential	NA	NA	NA	Non-essential
group_3429	o_0271	Core	F	Metabolism	0.13	0	0.5	0.4	0	0	Non-essential	Non-essential	Non-essential	Non-essential	Non-essential	Essential	Non-essential	Non-essential	Non-essential
group_343	o_0542	Core	E	Metabolism	0.67	0.5	1	0	2	0	Non-essential	Non-essential	Essential	Essential	Essential	Non-essential	Non-essential	Non-essential	Non-essential
group_3433	NA	Accessory	-	Poor characterization	0.11	0	0.25	0	0.33	0	NA	NA	Non-essential	Non-essential	Conditionally_essential	NA	NA	NA	NA
group_3434	NA	Accessory	-	Poor characterization	0	0	0	0	0	0	NA	NA	Non-essential	Non-essential	Non-essential	NA	NA	NA	Non-essential
group_3442	NA	Accessory	-	Poor characterization	0.4	0.5	0.5	1.2	0	0	Non-essential	Non-essential	NA	NA	NA	Essential	Essential	Essential	NA
group_3448	NA	Accessory	NA	Poor characterization	0	0	0	0	0	0	Non-essential	Non-essential	NA	NA	NA	Non-essential	Non-essential	Non-essential	NA
group_345	o_0353	Core	P	Metabolism	0.47	0.25	0.5	0.4	0	1	Non-essential	Non-essential	Non-essential	Non-essential	Non-essential	Essential	Non-essential	Non-essential	Conditionally_essential
group_3450	NA	Accessory	-	Poor characterization	0	0	0	0	0	0	NA	NA	NA	NA	NA	NA	NA	NA	Non-essential
group_3460	NA	Accessory	-	Poor characterization	0	0	0	0	0	0	NA	NA	Non-essential	Non-essential	Non-essential	NA	NA	NA	NA
group_3464	o_0648	Accessory	NA	Poor characterization	0.13	0	0.5	0.4	0	0	Non-essential	Non-essential	Non-essential	Non-essential	Non-essential	Essential	Non-essential	Non-essential	Non-essential
group_3467	o_0425	Core	-	Poor characterization	0.4	0.5	0.5	1.2	0	0	Non-essential	Non-essential	Non-essential	Non-essential	Non-essential	Essential	Essential	Essential	Non-essential
group_3468	NA	Accessory	-	Poor characterization	0.13	0	0.5	0.4	0	0	Non-essential	Non-essential	NA	NA	NA	Essential	Non-essential	Non-essential	NA
group_347	o_0175	Core	EGP	Metabolism	0.11	0	0.25	0	0.33	0	Non-essential	Non-essential	Non-essential	Conditionally_essential	Non-essential	Non-essential	Non-essential	Non-essential	Non-essential
group_3470	NA	Accessory	NA	Poor characterization	0	0	0	0	0	0	NA	NA	NA	NA	NA	NA	NA	NA	Non-essential
group_3471	NA	Accessory	NA	Poor characterization	0	0	0	0	0	0	NA	NA	NA	NA	NA	NA	NA	NA	Non-essential
group_348	o_0735	Core	L	Information storage and processing	2	2	2	2	2	2	Essential	Essential	Essential	Essential	Essential	Essential	Essential	Essential	Essential
group_3480	o_0397	Core	M	Cellular processing and signaling	0.13	0	0.5	0.4	0	0	Non-essential	Non-essential	Non-essential	Non-essential	Non-essential	Essential	Non-essential	Non-essential	Non-essential
group_3485	o_0423	Accessory	NA	Poor characterization	0	0	0	0	0	0	Non-essential	Non-essential	Non-essential	Non-essential	Non-essential	Non-essential	Non-essential	Non-essential	Non-essential
group_3486	NA	Accessory	NA	Poor characterization	0	0	0	0	0	0	NA	NA	NA	NA	NA	NA	NA	NA	Non-essential
group_3488	NA	Accessory	NA	Poor characterization	0.11	0	0.25	0	0.33	0	Non-essential	Non-essential	Non-essential	Conditionally_essential	Non-essential	Non-essential	Non-essential	Non-essential	Non-essential
group_3489	o_0727	Core	J	Information storage and processing	0.47	0.5	0.75	0.4	1	0	Non-essential	Non-essential	Essential	Conditionally_essential	Non-essential	Essential	Non-essential	Non-essential	Non-essential
group_349	NA	Accessory	D	Cellular processing and signaling	0.33	0.25	0	0	0	1	Non-essential	Non-essential	NA	NA	NA	Non-essential	Non-essential	Non-essential	Conditionally_essential
group_3490	NA	Accessory	NA	Poor characterization	0	0	0	0	0	0	NA	NA	NA	NA	NA	NA	NA	NA	Non-essential
group_3491	NA	Accessory	L	Information storage and processing	0	0	0	0	0	0	NA	NA	Non-essential	Non-essential	Non-essential	NA	NA	NA	NA
group_3496	NA	Core	J	Information storage and processing	1.07	1	2	1.2	2	0	Essential	Essential	Essential	Essential	Essential	Essential	Non-essential	Non-essential	Non-essential
group_3497	o_0714	Core	-	Poor characterization	0	0	0	0	0	0	Non-essential	Non-essential	Non-essential	Non-essential	Non-essential	Non-essential	Non-essential	Non-essential	Non-essential
group_35	o_0231	Core	N	Cellular processing and signaling	0.44	0.25	0.25	0	0.33	1	Non-essential	Non-essential	Non-essential	Conditionally_essential	Non-essential	Non-essential	Non-essential	Non-essential	Conditionally_essential
group_350	o_0684	Core	S	Poor characterization	0.13	0	0.5	0.4	0	0	Non-essential	Non-essential	Non-essential	Non-essential	Non-essential	Essential	Non-essential	Non-essential	Non-essential
group_3500	o_0163	Core	E	Metabolism	0.47	0.25	0.5	0.4	0	1	Non-essential	Non-essential	Non-essential	Non-essential	Non-essential	Essential	Non-essential	Non-essential	Conditionally_essential
group_3502	o_0261	Core	V	Cellular processing and signaling	0	0	0	0	0	0	Non-essential	Non-essential	Non-essential	Non-essential	Non-essential	Non-essential	Non-essential	Non-essential	Non-essential
group_3504	NA	Accessory	M	Cellular processing and signaling	0	0	0	0	0	0	NA	NA	Non-essential	Non-essential	Non-essential	NA	NA	NA	NA
group_3506	NA	Accessory	NA	Poor characterization	0.13	0	0.5	0.4	0	0	Non-essential	Non-essential	Non-essential	Non-essential	Non-essential	Essential	Non-essential	Non-essential	NA
group_3507	o_0420	Core	S	Poor characterization	1.2	1	2	1.6	2	0	Essential	Essential	Essential	Essential	Essential	Essential	Non-essential	Essential	Non-essential
group_3508	NA	Accessory	K	Information storage and processing	0	0	0	0	0	0	NA	NA	Non-essential	Non-essential	Non-essential	NA	NA	NA	NA
group_351	o_0583	Core	I	Metabolism	2	2	2	2	2	2	Essential	Essential	Essential	Essential	Essential	Essential	Essential	Essential	Essential
group_3519	NA	Accessory	-	Poor characterization	0.22	0	0.5	0	0.67	0	NA	NA	Non-essential	Conditionally_essential	Conditionally_essential	NA	NA	NA	NA
group_3521	o_0330	Accessory	NA	Poor characterization	0	0	0	0	0	0	Non-essential	Non-essential	Non-essential	Non-essential	Non-essential	Non-essential	Non-essential	Non-essential	NA
group_3525	NA	Accessory	NA	Poor characterization	0	0	0	0	0	0	NA	NA	Non-essential	Non-essential	Non-essential	NA	NA	NA	NA
group_3536	o_0076	Core	G	Metabolism	0.33	0.25	0	0	0	1	Non-essential	Non-essential	Non-essential	Non-essential	Non-essential	Non-essential	Non-essential	Non-essential	Conditionally_essential
group_3539	o_0084	Core	-	Poor characterization	0.4	0.5	0.5	1.2	0	0	Non-essential	Non-essential	Non-essential	Non-essential	Non-essential	Essential	Essential	Essential	Non-essential
group_354	o_0418	Core	P	Metabolism	0.11	0	0.25	0	0.33	0	Non-essential	Non-essential	Non-essential	Non-essential	Conditionally_essential	Non-essential	Non-essential	Non-essential	Non-essential
group_3540	NA	Accessory	L	Information storage and processing	0.11	0	0.25	0	0.33	0	Non-essential	Non-essential	Non-essential	Conditionally_essential	Non-essential	Non-essential	Non-essential	Non-essential	Non-essential
group_3541	o_0595	Core	-	Poor characterization	0.56	0.25	0.5	0	0.67	1	Non-essential	Non-essential	Non-essential	Conditionally_essential	Conditionally_essential	Non-essential	Non-essential	Non-essential	Conditionally_essential
group_3549	o_0394	Core	V	Cellular processing and signaling	0.47	0.25	0.5	0.4	0	1	Non-essential	Non-essential	Non-essential	Non-essential	Non-essential	Essential	Non-essential	Non-essential	Conditionally_essential
group_3557	o_0204	Core	J	Information storage and processing	2	2	2	2	2	2	Essential	Essential	Essential	Essential	Essential	Essential	Essential	Essential	Essential
group_3563	o_0343	Core	T	Cellular processing and signaling	0.13	0	0.5	0.4	0	0	Non-essential	Non-essential	Non-essential	Non-essential	Non-essential	Essential	Non-essential	Non-essential	Non-essential
group_3565	o_0041	Core	J	Information storage and processing	0	0	0	0	0	0	Non-essential	Non-essential	Non-essential	Non-essential	Non-essential	Non-essential	Non-essential	Non-essential	Non-essential
group_3567	o_0347	Core	-	Poor characterization	0.87	0.5	1.75	0.6	2	0	Non-essential	Conditionally_essential	Essential	Essential	Essential	Essential	Non-essential	Non-essential	Non-essential
group_3568	NA	Accessory	S	Poor characterization	0	0	0	0	0	0	NA	NA	Non-essential	Non-essential	Non-essential	NA	NA	NA	Non-essential
group_3572	o_0301	Core	S	Poor characterization	2	2	2	2	2	2	Essential	Essential	Essential	Essential	Essential	Essential	Essential	Essential	Essential
group_3575	o_0300	Core	L	Information storage and processing	2	2	2	2	2	2	Essential	Essential	Essential	Essential	Essential	Essential	Essential	Essential	Essential
group_3579	o_0040	Core	S	Poor characterization	0	0	0	0	0	0	Non-essential	Non-essential	Non-essential	Non-essential	Non-essential	Non-essential	Non-essential	Non-essential	Non-essential
group_358	o_0230	Core	S	Poor characterization	0.33	0.25	0	0	0	1	Non-essential	Non-essential	Non-essential	Non-essential	Non-essential	Non-essential	Non-essential	Non-essential	Conditionally_essential
group_3580	o_0597	Core	P	Metabolism	0.18	0	0.5	0.2	0.33	0	Non-essential	Conditionally_essential	Non-essential	Non-essential	Conditionally_essential	Non-essential	Non-essential	Non-essential	Non-essential
group_3588	o_0387	Core	T	Cellular processing and signaling	0.91	0.75	1	1.4	0.33	1	Non-essential	Conditionally_essential	Non-essential	Non-essential	Conditionally_essential	Essential	Essential	Essential	Conditionally_essential
group_3589	o_0163	Core	C	Metabolism	0.13	0	0.5	0.4	0	0	Non-essential	Non-essential	Non-essential	Non-essential	Non-essential	Essential	Non-essential	Non-essential	Non-essential
group_3592	o_0346	Core	S	Poor characterization	0.58	0.5	1	0.4	1.33	0	Non-essential	Non-essential	Essential	Essential	Non-essential	Essential	Non-essential	Non-essential	Non-essential
group_3593	NA	Accessory	-	Poor characterization	0	0	0	0	0	0	Non-essential	Non-essential	NA	NA	NA	Non-essential	Non-essential	Non-essential	NA
group_3594	o_0499	Core	S	Poor characterization	1.07	1	2	1.2	2	0	Essential	Essential	Essential	Essential	Essential	Essential	Non-essential	Non-essential	Non-essential
group_3598	o_0499	Core	D	Cellular processing and signaling	1.33	1.5	2	2	2	0	Essential	Essential	Essential	Essential	Essential	Essential	Essential	Essential	Non-essential
group_36	o_0198	Core	P	Metabolism	2	2	2	2	2	2	Essential	Essential	Essential	Essential	Essential	Essential	Essential	Essential	Essential
group_3613	o_0529	Core	J	Information storage and processing	1.67	1.75	2	2	2	1	Essential	Essential	Essential	Essential	Essential	Essential	Essential	Essential	Conditionally_essential
group_3617	o_0338	Accessory	E	Metabolism	0	0	0	0	0	0	Non-essential	Non-essential	Non-essential	Non-essential	Non-essential	Non-essential	Non-essential	Non-essential	Non-essential
group_3618	o_0530	Core	K	Information storage and processing	1.33	1	1.5	1	2	1	Non-essential	Non-essential	Essential	Essential	Essential	Essential	Conditionally_essential	Essential	Conditionally_essential
group_3619	o_0018	Core	F	Metabolism	2	2	2	2	2	2	Essential	Essential	Essential	Essential	Essential	Essential	Essential	Essential	Essential
group_362	NA	Accessory	L	Information storage and processing	0	0	0	0	0	0	NA	NA	Non-essential	Non-essential	Non-essential	NA	NA	NA	NA
group_3623	NA	Core	NOU	Cellular processing and signaling	0	0	0	0	0	0	Non-essential	Non-essential	Non-essential	Non-essential	Non-essential	Non-essential	Non-essential	Non-essential	Non-essential
group_363	NA	Core	E	Metabolism	0.11	0	0.25	0	0.33	0	Non-essential	Non-essential	Non-essential	Conditionally_essential	Non-essential	Non-essential	Non-essential	Non-essential	Non-essential
group_365	o_0036	Accessory	L	Information storage and processing	0	0	0	0	0	0	Non-essential	Non-essential	NA	NA	NA	Non-essential	Non-essential	Non-essential	NA
group_368	o_0063	Core	G	Metabolism	2	2	2	2	2	2	Essential	Essential	Essential	Essential	Essential	Essential	Essential	Essential	Essential
group_369	o_0073	Core	T	Cellular processing and signaling	0.33	0.25	0	0	0	1	Non-essential	Non-essential	Non-essential	Non-essential	Non-essential	Non-essential	Non-essential	Non-essential	Conditionally_essential
group_370	o_0329	Accessory	T	Cellular processing and signaling	0.22	0	0.5	0	0.67	0	Non-essential	Non-essential	Non-essential	Conditionally_essential	Conditionally_essential	Non-essential	Non-essential	Non-essential	NA
group_371	o_0552	Core	C	Metabolism	0.11	0	0.25	0	0.33	0	Non-essential	Non-essential	Non-essential	Conditionally_essential	Non-essential	Non-essential	Non-essential	Non-essential	Non-essential
group_373	o_0311	Core	M	Cellular processing and signaling	2	2	2	2	2	2	Essential	Essential	Essential	Essential	Essential	Essential	Essential	Essential	Essential
group_374	o_0546	Core	JKL	Information storage and processing	2	2	2	2	2	2	Essential	Essential	Essential	Essential	Essential	Essential	Essential	Essential	Essential
group_377	o_0392	Core	S	Poor characterization	0.33	0.25	0	0	0	1	Non-essential	Non-essential	Non-essential	Non-essential	Non-essential	Non-essential	Non-essential	Non-essential	Conditionally_essential
group_379	o_0141	Core	G	Metabolism	0	0	0	0	0	0	Non-essential	Non-essential	Non-essential	Non-essential	Non-essential	Non-essential	Non-essential	Non-essential	Non-essential
group_380	o_0056	Accessory	S	Poor characterization	0.11	0	0.25	0	0.33	0	Non-essential	Non-essential	Non-essential	Non-essential	Conditionally_essential	Non-essential	Non-essential	Non-essential	Non-essential
group_381	o_0116	Core	S	Poor characterization	0	0	0	0	0	0	Non-essential	Non-essential	Non-essential	Non-essential	Non-essential	Non-essential	Non-essential	Non-essential	Non-essential
group_382	o_0165	Core	M	Cellular processing and signaling	2	2	2	2	2	2	Essential	Essential	Essential	Essential	Essential	Essential	Essential	Essential	Essential
group_383	o_0399	Core	E	Metabolism	1.6	1.75	1.75	1.8	2	1	Essential	Conditionally_essential	Essential	Essential	Essential	Essential	Essential	Essential	Conditionally_essential
group_384	o_0507	Core	E	Metabolism	0.62	0.25	0.75	0.2	0.67	1	Non-essential	Conditionally_essential	Non-essential	Conditionally_essential	Conditionally_essential	Non-essential	Non-essential	Non-essential	Conditionally_essential
group_387	NA	Core	L	Information storage and processing	0.11	0	0.25	0	0.33	0	Non-essential	Non-essential	Non-essential	Conditionally_essential	Non-essential	Non-essential	Non-essential	Non-essential	Non-essential
group_388	NA	Accessory	S	Poor characterization	0	0	0	0	0	0	Non-essential	Non-essential	NA	NA	NA	Non-essential	Non-essential	Non-essential	NA
group_389	o_0076	Core	G	Metabolism	0	0	0	0	0	0	Non-essential	Non-essential	Non-essential	Non-essential	Non-essential	Non-essential	Non-essential	Non-essential	Non-essential
group_391	o_0153	Core	L	Information storage and processing	0	0	0	0	0	0	Non-essential	Non-essential	Non-essential	Non-essential	Non-essential	Non-essential	Non-essential	Non-essential	Non-essential
group_394	o_0387	Core	T	Cellular processing and signaling	0.89	0.25	1.25	1	0.67	1	Non-essential	Conditionally_essential	Non-essential	Conditionally_essential	Conditionally_essential	Essential	Non-essential	Essential	Conditionally_essential
group_395	o_0390	Core	J	Information storage and processing	1.07	1	0.5	1.2	0	2	Non-essential	Non-essential	Non-essential	Non-essential	Non-essential	Essential	Essential	Essential	Essential
group_396	o_0419	Accessory	P	Metabolism	0.11	0	0.25	0	0.33	0	Non-essential	Non-essential	Non-essential	Conditionally_essential	Non-essential	Non-essential	Non-essential	Non-essential	NA
group_397	o_0692	Core	G	Metabolism	0	0	0	0	0	0	Non-essential	Non-essential	Non-essential	Non-essential	Non-essential	Non-essential	Non-essential	Non-essential	Non-essential
group_398	o_0192	Core	D	Cellular processing and signaling	2	2	2	2	2	2	Essential	Essential	Essential	Essential	Essential	Essential	Essential	Essential	Essential
group_399	o_0196	Core	S	Poor characterization	0.11	0	0.25	0	0.33	0	Non-essential	Non-essential	Non-essential	Conditionally_essential	Non-essential	Non-essential	Non-essential	Non-essential	Non-essential
group_40	o_0512	Core	J	Information storage and processing	2	2	2	2	2	2	Essential	Essential	Essential	Essential	Essential	Essential	Essential	Essential	Essential
group_400	o_0741	Core	S	Poor characterization	0.11	0	0.25	0	0.33	0	Non-essential	Non-essential	Non-essential	Non-essential	Conditionally_essential	Non-essential	Non-essential	Non-essential	Non-essential
group_401	o_0017	Core	V	Cellular processing and signaling	0.11	0	0.25	0	0.33	0	Non-essential	Non-essential	Non-essential	Non-essential	Conditionally_essential	Non-essential	Non-essential	Non-essential	Non-essential
group_402	o_0043	Core	F	Metabolism	0.62	0.25	0.75	0.2	0.67	1	Non-essential	Conditionally_essential	Non-essential	Conditionally_essential	Conditionally_essential	Non-essential	Non-essential	Non-essential	Conditionally_essential
group_403	o_0335	Core	H	Metabolism	2	2	2	2	2	2	Essential	Essential	Essential	Essential	Essential	Essential	Essential	Essential	Essential
group_404	o_0246	Core	S	Poor characterization	1.53	1.25	2	1.6	2	1	Non-essential	Essential	Essential	Essential	Essential	Essential	Essential	Essential	Conditionally_essential
group_405	o_0004	Core	V	Cellular processing and signaling	0.42	0	1.25	0.6	0.67	0	Non-essential	Conditionally_essential	Non-essential	Conditionally_essential	Conditionally_essential	Essential	Non-essential	Non-essential	Non-essential
group_406	o_0182	Core	O	Cellular processing and signaling	0.24	0	0.75	0.4	0.33	0	Non-essential	Non-essential	Non-essential	Non-essential	Conditionally_essential	Essential	Non-essential	Non-essential	Non-essential
group_409	o_0073	Core	T	Cellular processing and signaling	0.33	0.25	0	0	0	1	Non-essential	Non-essential	Non-essential	Non-essential	Non-essential	Non-essential	Non-essential	Non-essential	Conditionally_essential
group_41	o_0394	Core	V	Cellular processing and signaling	0.33	0.25	0	0	0	1	Non-essential	Non-essential	Non-essential	Non-essential	Non-essential	Non-essential	Non-essential	Non-essential	Conditionally_essential
group_410	o_0350	Core	F	Metabolism	0.13	0	0.5	0.4	0	0	Non-essential	Non-essential	Non-essential	Non-essential	Non-essential	Essential	Non-essential	Non-essential	Non-essential
group_411	o_0577	Core	K	Information storage and processing	1.13	0.75	1.5	0.4	2	1	Non-essential	Conditionally_essential	Essential	Essential	Essential	Conditionally_essential	Non-essential	Non-essential	Conditionally_essential
group_412	o_0419	Accessory	G	Metabolism	0.11	0	0.25	0	0.33	0	Non-essential	Non-essential	Non-essential	Non-essential	Conditionally_essential	Non-essential	Non-essential	Non-essential	NA
group_414	o_0277	Core	C	Metabolism	2	2	2	2	2	2	Essential	Essential	Essential	Essential	Essential	Essential	Essential	Essential	Essential
group_415	o_0255	Core	H	Metabolism	0.2	0	0.5	0.6	0	0	Non-essential	Non-essential	Non-essential	Non-essential	Non-essential	Essential	Non-essential	Conditionally_essential	Non-essential
group_416	o_0571	Accessory	S	Poor characterization	0	0	0	0	0	0	Non-essential	Non-essential	NA	NA	NA	Non-essential	Non-essential	Non-essential	Non-essential
group_417	o_0382	Core	S	Poor characterization	1.4	1.25	1.5	1.2	2	1	Essential	Non-essential	Essential	Essential	Essential	Essential	Non-essential	Essential	Conditionally_essential
group_418	o_0445	Core	G	Metabolism	0.13	0	0.5	0.4	0	0	Non-essential	Non-essential	Non-essential	Non-essential	Non-essential	Essential	Non-essential	Non-essential	Non-essential
group_419	NA	Accessory	S	Poor characterization	0	0	0	0	0	0	Non-essential	Non-essential	NA	NA	NA	Non-essential	Non-essential	Non-essential	NA
group_42	o_0080	Core	D	Cellular processing and signaling	0.49	0.5	1	0.8	0.67	0	Essential	Essential	Non-essential	Conditionally_essential	Conditionally_essential	Non-essential	Non-essential	Non-essential	Non-essential
group_422	o_0079	Core	S	Poor characterization	0.42	0	1.25	0.6	0.67	0	Non-essential	Conditionally_essential	Non-essential	Conditionally_essential	Conditionally_essential	Essential	Non-essential	Non-essential	Non-essential
group_423	o_0261	Core	M	Cellular processing and signaling	0.11	0	0.25	0	0.33	0	Non-essential	Non-essential	Non-essential	Conditionally_essential	Non-essential	Non-essential	Non-essential	Non-essential	Non-essential
group_424	o_0720	Core	S	Poor characterization	0.44	0.25	0.25	0	0.33	1	Non-essential	Non-essential	Non-essential	Conditionally_essential	Non-essential	Non-essential	Non-essential	Non-essential	Conditionally_essential
group_426	o_0288	Core	F	Metabolism	0	0	0	0	0	0	Non-essential	Non-essential	Non-essential	Non-essential	Non-essential	Non-essential	Non-essential	Non-essential	Non-essential
group_428	o_0674	Core	L	Information storage and processing	0	0	0	0	0	0	Non-essential	Non-essential	Non-essential	Non-essential	Non-essential	Non-essential	Non-essential	Non-essential	Non-essential
group_429	o_0684	Core	M	Cellular processing and signaling	0.29	0	0.75	0.2	0.67	0	Non-essential	Conditionally_essential	Non-essential	Conditionally_essential	Conditionally_essential	Non-essential	Non-essential	Non-essential	Non-essential
group_435	o_0042	Core	P	Metabolism	0.11	0	0.25	0	0.33	0	Non-essential	Non-essential	Non-essential	Non-essential	Conditionally_essential	Non-essential	Non-essential	Non-essential	Non-essential
group_436	o_0222	Core	P	Metabolism	0	0	0	0	0	0	Non-essential	Non-essential	Non-essential	Non-essential	Non-essential	Non-essential	Non-essential	Non-essential	Non-essential
group_437	o_0260	Core	F	Metabolism	0.18	0	0.5	0.2	0.33	0	Non-essential	Conditionally_essential	Non-essential	Conditionally_essential	Non-essential	Non-essential	Non-essential	Non-essential	Non-essential
group_438	o_0436	Core	M	Cellular processing and signaling	1.07	1	2	1.2	2	0	Essential	Essential	Essential	Essential	Essential	Essential	Non-essential	Non-essential	Non-essential
group_440	o_0352	Core	E	Metabolism	0.18	0	0.5	0.2	0.33	0	Non-essential	Conditionally_essential	Non-essential	Conditionally_essential	Non-essential	Non-essential	Non-essential	Non-essential	Non-essential
group_442	NA	Core	V	Cellular processing and signaling	0	0	0	0	0	0	Non-essential	Non-essential	Non-essential	Non-essential	Non-essential	Non-essential	Non-essential	Non-essential	Non-essential
group_450	o_0418	Core	G	Metabolism	0.44	0.25	0.25	0	0.33	1	Non-essential	Non-essential	Non-essential	Conditionally_essential	Non-essential	Non-essential	Non-essential	Non-essential	Conditionally_essential
group_452	o_0741	Core	S	Poor characterization	0	0	0	0	0	0	Non-essential	Non-essential	Non-essential	Non-essential	Non-essential	Non-essential	Non-essential	Non-essential	Non-essential
group_455	NA	Accessory	K	Information storage and processing	0.11	0	0.25	0	0.33	0	NA	NA	Non-essential	Non-essential	Conditionally_essential	NA	NA	NA	NA
group_458	o_0195	Core	V	Cellular processing and signaling	2	2	2	2	2	2	Essential	Essential	Essential	Essential	Essential	Essential	Essential	Essential	Essential
group_46	o_0748	Core	S	Poor characterization	0.58	0.25	0.75	0.4	0.33	1	Non-essential	Non-essential	Non-essential	Non-essential	Conditionally_essential	Essential	Non-essential	Non-essential	Conditionally_essential
group_460	o_0062	Core	D	Cellular processing and signaling	0.44	0.25	0.25	0	0.33	1	Non-essential	Non-essential	Non-essential	Non-essential	Conditionally_essential	Non-essential	Non-essential	Non-essential	Conditionally_essential
group_461	o_0275	Core	T	Cellular processing and signaling	0.64	0.25	1	0.6	0.33	1	Non-essential	Conditionally_essential	Non-essential	Conditionally_essential	Non-essential	Essential	Non-essential	Non-essential	Conditionally_essential
group_463	o_0088	Core	E	Metabolism	1.07	0.75	1.25	1.2	1	1	Non-essential	Conditionally_essential	Conditionally_essential	Conditionally_essential	Conditionally_essential	Essential	Conditionally_essential	Essential	Conditionally_essential
group_465	o_0195	Core	V	Cellular processing and signaling	2	2	2	2	2	2	Essential	Essential	Essential	Essential	Essential	Essential	Essential	Essential	Essential
group_467	o_0750	Core	O	Cellular processing and signaling	1.87	2	1.5	1.6	2	2	Essential	Non-essential	Essential	Essential	Essential	Essential	Essential	Essential	Essential
group_469	o_0261	Core	V	Cellular processing and signaling	0.4	0.5	0	0.2	0	1	Non-essential	Non-essential	Non-essential	Non-essential	Non-essential	Non-essential	Conditionally_essential	Non-essential	Conditionally_essential
group_471	o_0460	Core	S	Poor characterization	0.13	0	0.5	0.4	0	0	Non-essential	Non-essential	Non-essential	Non-essential	Non-essential	Essential	Non-essential	Non-essential	Non-essential
group_472	o_0721	Core	EGP	Metabolism	0.44	0.25	0.25	0	0.33	1	Non-essential	Non-essential	Non-essential	Conditionally_essential	Non-essential	Non-essential	Non-essential	Non-essential	Conditionally_essential
group_473	o_0246	Core	P	Metabolism	2	2	2	2	2	2	Essential	Essential	Essential	Essential	Essential	Essential	Essential	Essential	Essential
group_475	o_0684	Core	V	Cellular processing and signaling	0.29	0	0.75	0.2	0.67	0	Non-essential	Conditionally_essential	Non-essential	Conditionally_essential	Conditionally_essential	Non-essential	Non-essential	Non-essential	Non-essential
group_478	o_0591	Core	E	Metabolism	0.53	0.25	0.25	0.6	0	1	Non-essential	Conditionally_essential	Non-essential	Non-essential	Non-essential	Non-essential	Non-essential	Essential	Conditionally_essential
group_48	o_0388	Core	E	Metabolism	0.76	0.25	1.25	0.6	0.67	1	Non-essential	Conditionally_essential	Non-essential	Conditionally_essential	Conditionally_essential	Essential	Non-essential	Non-essential	Conditionally_essential
group_481	o_0282	Core	G	Metabolism	0.47	0.25	0.5	0.4	0	1	Non-essential	Non-essential	Non-essential	Non-essential	Non-essential	Essential	Non-essential	Non-essential	Conditionally_essential
group_486	NA	Accessory	K	Information storage and processing	0.33	0.25	0	0	0	1	NA	NA	Non-essential	Non-essential	Non-essential	NA	NA	NA	Conditionally_essential
group_488	o_0627	Core	F	Metabolism	0.62	0.25	0.75	0.2	0.67	1	Non-essential	Conditionally_essential	Non-essential	Conditionally_essential	Conditionally_essential	Non-essential	Non-essential	Non-essential	Conditionally_essential
group_49	NA	Accessory	G	Metabolism	0.33	0.25	0	0	0	1	NA	NA	NA	NA	NA	NA	NA	NA	Conditionally_essential
group_491	o_0200	Core	S	Poor characterization	0.47	0.25	0.5	0.4	0	1	Non-essential	Non-essential	Non-essential	Non-essential	Non-essential	Essential	Non-essential	Non-essential	Conditionally_essential
group_492	o_0381	Core	C	Metabolism	0	0	0	0	0	0	Non-essential	Non-essential	Non-essential	Non-essential	Non-essential	Non-essential	Non-essential	Non-essential	Non-essential
group_494	o_0028	Core	F	Metabolism	1.2	1	2	1.6	2	0	Essential	Essential	Essential	Essential	Essential	Essential	Non-essential	Essential	Non-essential
group_495	o_0054	Core	E	Metabolism	0.11	0	0.25	0	0.33	0	Non-essential	Non-essential	Non-essential	Non-essential	Conditionally_essential	Non-essential	Non-essential	Non-essential	Non-essential
group_496	o_0456	Core	P	Metabolism	0.33	0.25	0	0	0	1	Non-essential	Non-essential	Non-essential	Non-essential	Non-essential	Non-essential	Non-essential	Non-essential	Conditionally_essential
group_497	o_0634	Core	F	Metabolism	2	2	2	2	2	2	Essential	Essential	Essential	Essential	Essential	Essential	Essential	Essential	Essential
group_500	NA	Accessory	K	Information storage and processing	0	0	0	0	0	0	NA	NA	Non-essential	Non-essential	Non-essential	NA	NA	NA	NA
group_508	o_0535	Core	I	Metabolism	0.11	0	0.25	0	0.33	0	Non-essential	Non-essential	Non-essential	Conditionally_essential	Non-essential	Non-essential	Non-essential	Non-essential	Non-essential
group_514	NA	Core	I	Metabolism	0	0	0	0	0	0	Non-essential	Non-essential	Non-essential	Non-essential	Non-essential	Non-essential	Non-essential	Non-essential	Non-essential
group_516	o_0562	Core	K	Information storage and processing	0.13	0	0.5	0.4	0	0	Non-essential	Non-essential	Non-essential	Non-essential	Non-essential	Essential	Non-essential	Non-essential	Non-essential
group_517	o_0089	Core	M	Cellular processing and signaling	0.51	0.25	0.5	0.2	0.33	1	Non-essential	Conditionally_essential	Non-essential	Non-essential	Conditionally_essential	Non-essential	Non-essential	Non-essential	Conditionally_essential
group_518	o_0303	Core	S	Poor characterization	0.4	0.25	0.25	0.2	0	1	Non-essential	Conditionally_essential	Non-essential	Non-essential	Non-essential	Non-essential	Non-essential	Non-essential	Conditionally_essential
group_519	o_0151	Core	M	Cellular processing and signaling	0.33	0.25	0	0	0	1	Non-essential	Non-essential	Non-essential	Non-essential	Non-essential	Non-essential	Non-essential	Non-essential	Conditionally_essential
group_52	o_0207	Core	L	Information storage and processing	0.44	0.25	0.25	0	0.33	1	Non-essential	Non-essential	Non-essential	Non-essential	Conditionally_essential	Non-essential	Non-essential	Non-essential	Conditionally_essential
group_523	o_0104	Core	L	Information storage and processing	2	2	2	2	2	2	Essential	Essential	Essential	Essential	Essential	Essential	Essential	Essential	Essential
group_524	o_0277	Core	I	Metabolism	2	2	2	2	2	2	Essential	Essential	Essential	Essential	Essential	Essential	Essential	Essential	Essential
group_527	o_0087	Core	M	Cellular processing and signaling	2	2	2	2	2	2	Essential	Essential	Essential	Essential	Essential	Essential	Essential	Essential	Essential
group_528	o_0626	Core	S	Poor characterization	0.11	0	0.25	0	0.33	0	Non-essential	Non-essential	Non-essential	Non-essential	Conditionally_essential	Non-essential	Non-essential	Non-essential	Non-essential
group_533	o_0381	Core	H	Metabolism	0	0	0	0	0	0	Non-essential	Non-essential	Non-essential	Non-essential	Non-essential	Non-essential	Non-essential	Non-essential	Non-essential
group_535	o_0252	Core	J	Information storage and processing	0.07	0	0.25	0.2	0	0	Non-essential	Conditionally_essential	Non-essential	Non-essential	Non-essential	Non-essential	Non-essential	Non-essential	Non-essential
group_536	NA	Accessory	L	Information storage and processing	0.22	0	0.5	0	0.67	0	NA	NA	Non-essential	Conditionally_essential	Conditionally_essential	NA	NA	NA	NA
group_538	NA	Accessory	NA	Poor characterization	0	0	0	0	0	0	NA	NA	Non-essential	Non-essential	Non-essential	NA	NA	NA	NA
group_539	NA	Core	M	Cellular processing and signaling	0.22	0	0.5	0	0.67	0	Non-essential	Non-essential	Non-essential	Conditionally_essential	Conditionally_essential	Non-essential	Non-essential	Non-essential	Non-essential
group_54	NA	Accessory	S	Poor characterization	0.11	0	0.25	0	0.33	0	NA	NA	Non-essential	Non-essential	Conditionally_essential	NA	NA	NA	NA
group_540	NA	Accessory	NA	Poor characterization	0	0	0	0	0	0	NA	NA	Non-essential	Non-essential	Non-essential	NA	NA	NA	NA
group_541	NA	Accessory	NA	Poor characterization	0	0	0	0	0	0	NA	NA	Non-essential	Non-essential	Non-essential	NA	NA	NA	NA
group_542	o_0246	Core	M	Cellular processing and signaling	2	2	2	2	2	2	Essential	Essential	Essential	Essential	Essential	Essential	Essential	Essential	Essential
group_543	o_0336	Core	P	Metabolism	1.07	0.75	1.75	1.2	2	0	Non-essential	Conditionally_essential	Essential	Essential	Essential	Essential	Conditionally_essential	Essential	Non-essential
group_544	o_0537	Core	L	Information storage and processing	0.44	0.5	0.5	0	1.33	0	Non-essential	Non-essential	Essential	Non-essential	Essential	Non-essential	Non-essential	Non-essential	Non-essential
group_549	NA	Accessory	L	Information storage and processing	0.33	0.25	0	0	0	1	NA	NA	NA	NA	NA	NA	NA	NA	Conditionally_essential
group_55	o_0678	Core	S	Poor characterization	0.11	0	0.25	0	0.33	0	Non-essential	Non-essential	Non-essential	Conditionally_essential	Non-essential	Non-essential	Non-essential	Non-essential	Non-essential
group_552	o_0256	Core	E	Metabolism	1.07	0.75	1.25	0.2	2	1	Non-essential	Conditionally_essential	Essential	Essential	Essential	Non-essential	Non-essential	Non-essential	Conditionally_essential
group_556	NA	Accessory	L	Information storage and processing	0.33	0.25	0	0	0	1	NA	NA	NA	NA	NA	NA	NA	NA	Conditionally_essential
group_56	o_0613	Core	L	Information storage and processing	0.56	0.25	0.5	0	0.67	1	Non-essential	Non-essential	Non-essential	Conditionally_essential	Conditionally_essential	Non-essential	Non-essential	Non-essential	Conditionally_essential
group_561	o_0364	Accessory	C	Metabolism	0	0	0	0	0	0	Non-essential	Non-essential	Non-essential	Non-essential	Non-essential	Non-essential	Non-essential	Non-essential	Non-essential
group_562	o_0230	Core	V	Cellular processing and signaling	1.4	1	1.75	1.2	2	1	Non-essential	Conditionally_essential	Essential	Essential	Essential	Essential	Conditionally_essential	Essential	Conditionally_essential
group_563	o_0344	Core	E	Metabolism	2	2	2	2	2	2	Essential	Essential	Essential	Essential	Essential	Essential	Essential	Essential	Essential
group_565	NA	Core	S	Poor characterization	0.11	0	0.25	0	0.33	0	Non-essential	Non-essential	Non-essential	Non-essential	Conditionally_essential	Non-essential	Non-essential	Non-essential	Non-essential
group_567	o_0230	Core	V	Cellular processing and signaling	1.33	0.75	1.75	1	2	1	Non-essential	Conditionally_essential	Essential	Essential	Essential	Essential	Non-essential	Essential	Conditionally_essential
group_57	o_0703	Core	O	Cellular processing and signaling	0.84	0.5	1	1.2	0.33	1	Non-essential	Conditionally_essential	Non-essential	Conditionally_essential	Non-essential	Essential	Conditionally_essential	Essential	Conditionally_essential
group_571	o_0093	Core	S	Poor characterization	0.07	0	0.25	0.2	0	0	Non-essential	Conditionally_essential	Non-essential	Non-essential	Non-essential	Non-essential	Non-essential	Non-essential	Non-essential
group_576	o_0239	Core	V	Cellular processing and signaling	0	0	0	0	0	0	Non-essential	Non-essential	Non-essential	Non-essential	Non-essential	Non-essential	Non-essential	Non-essential	Non-essential
group_578	o_0390	Core	S	Poor characterization	0.13	0	0.5	0.4	0	0	Non-essential	Non-essential	Non-essential	Non-essential	Non-essential	Essential	Non-essential	Non-essential	Non-essential
group_581	o_0691	Core	C	Metabolism	0.13	0	0.5	0.4	0	0	Non-essential	Non-essential	Non-essential	Non-essential	Non-essential	Essential	Non-essential	Non-essential	Non-essential
group_584	o_0163	Core	E	Metabolism	0.64	0.25	1	0.6	0.33	1	Non-essential	Conditionally_essential	Non-essential	Conditionally_essential	Non-essential	Essential	Non-essential	Non-essential	Conditionally_essential
group_585	o_0444	Core	L	Information storage and processing	1.33	0.75	1.75	1	2	1	Non-essential	Conditionally_essential	Essential	Essential	Essential	Essential	Non-essential	Essential	Conditionally_essential
group_586	o_0260	Core	F	Metabolism	0.44	0.25	0.25	0	0.33	1	Non-essential	Non-essential	Non-essential	Conditionally_essential	Non-essential	Non-essential	Non-essential	Non-essential	Conditionally_essential
group_587	o_0500	Core	M	Cellular processing and signaling	2	2	2	2	2	2	Essential	Essential	Essential	Essential	Essential	Essential	Essential	Essential	Essential
group_589	NA	Accessory	-	Poor characterization	0	0	0	0	0	0	NA	NA	NA	NA	NA	NA	NA	NA	Non-essential
group_59	o_0341	Core	E	Metabolism	0.44	0.25	0.25	0	0.33	1	Non-essential	Non-essential	Non-essential	Conditionally_essential	Non-essential	Non-essential	Non-essential	Non-essential	Conditionally_essential
group_591	o_0510	Core	S	Poor characterization	0.18	0	0.5	0.2	0.33	0	Non-essential	Conditionally_essential	Non-essential	Non-essential	Conditionally_essential	Non-essential	Non-essential	Non-essential	Non-essential
group_592	NA	Accessory	L	Information storage and processing	0.07	0	0.25	0.2	0	0	Non-essential	Conditionally_essential	NA	NA	NA	Non-essential	Non-essential	Non-essential	NA
group_596	o_0336	Core	P	Metabolism	0.87	0.5	1.75	0.6	2	0	Non-essential	Conditionally_essential	Essential	Essential	Essential	Essential	Non-essential	Non-essential	Non-essential
group_597	o_0604	Core	E	Metabolism	0.11	0	0.25	0	0.33	0	Non-essential	Non-essential	Non-essential	Conditionally_essential	Non-essential	Non-essential	Non-essential	Non-essential	Non-essential
group_60	o_0146	Core	D	Cellular processing and signaling	2	2	2	2	2	2	Essential	Essential	Essential	Essential	Essential	Essential	Essential	Essential	Essential
group_600	o_0091	Core	P	Metabolism	0.22	0	0.5	0	0.67	0	Non-essential	Non-essential	Non-essential	Conditionally_essential	Conditionally_essential	Non-essential	Non-essential	Non-essential	Non-essential
group_602	o_0291	Core	E	Metabolism	0.4	0.25	0.25	0.2	0	1	Non-essential	Conditionally_essential	Non-essential	Non-essential	Non-essential	Non-essential	Non-essential	Non-essential	Conditionally_essential
group_604	o_0096	Core	P	Metabolism	0.36	0.5	0.5	0.4	0.67	0	Conditionally_essential	Conditionally_essential	Conditionally_essential	Non-essential	Conditionally_essential	Non-essential	Non-essential	Non-essential	Non-essential
group_605	o_0384	Core	S	Poor characterization	0.42	0.25	1	0.6	0.67	0	Non-essential	Conditionally_essential	Non-essential	Conditionally_essential	Conditionally_essential	Conditionally_essential	Conditionally_essential	Non-essential	Non-essential
group_606	o_0230	Core	S	Poor characterization	0.33	0.25	0	0	0	1	Non-essential	Non-essential	Non-essential	Non-essential	Non-essential	Non-essential	Non-essential	Non-essential	Conditionally_essential
group_607	o_0267	Core	S	Poor characterization	0.44	0.25	0.25	0	0.33	1	Non-essential	Non-essential	Non-essential	Conditionally_essential	Non-essential	Non-essential	Non-essential	Non-essential	Conditionally_essential
group_608	o_0120	Core	P	Metabolism	0	0	0	0	0	0	Non-essential	Non-essential	Non-essential	Non-essential	Non-essential	Non-essential	Non-essential	Non-essential	Non-essential
group_61	o_0532	Core	L	Information storage and processing	1.67	1.75	2	2	2	1	Essential	Essential	Essential	Essential	Essential	Essential	Essential	Essential	Conditionally_essential
group_610	o_0153	Core	T	Cellular processing and signaling	0.33	0.25	0	0	0	1	Non-essential	Non-essential	Non-essential	Non-essential	Non-essential	Non-essential	Non-essential	Non-essential	Conditionally_essential
group_615	NA	Accessory	S	Poor characterization	0	0	0	0	0	0	Non-essential	Non-essential	NA	NA	NA	Non-essential	Non-essential	Non-essential	NA
group_616	o_0505	Core	T	Cellular processing and signaling	1.2	0.75	1.75	0.6	2	1	Non-essential	Conditionally_essential	Essential	Essential	Essential	Essential	Non-essential	Non-essential	Conditionally_essential
group_618	o_0044	Core	S	Poor characterization	0.33	0.5	0.25	0	1	0	Non-essential	Non-essential	Essential	Non-essential	Conditionally_essential	Non-essential	Non-essential	Non-essential	Non-essential
group_622	NA	Accessory	S	Poor characterization	0.13	0	0.5	0.4	0	0	Non-essential	Non-essential	NA	NA	NA	Essential	Non-essential	Non-essential	NA
group_624	o_0120	Core	P	Metabolism	0	0	0	0	0	0	Non-essential	Non-essential	Non-essential	Non-essential	Non-essential	Non-essential	Non-essential	Non-essential	Non-essential
group_625	NA	Accessory	-	Poor characterization	0	0	0	0	0	0	Non-essential	Non-essential	NA	NA	NA	Non-essential	Non-essential	Non-essential	NA
group_628	NA	Core	NU	Cellular processing and signaling	0.11	0	0.25	0	0.33	0	Non-essential	Non-essential	Non-essential	Non-essential	Conditionally_essential	Non-essential	Non-essential	Non-essential	Non-essential
group_629	o_0168	Core	S	Poor characterization	0.33	0.25	0	0	0	1	Non-essential	Non-essential	Non-essential	Non-essential	Non-essential	Non-essential	Non-essential	Non-essential	Conditionally_essential
group_630	o_0575	Core	U	Cellular processing and signaling	0.42	0	1.25	0.6	0.67	0	Non-essential	Conditionally_essential	Non-essential	Conditionally_essential	Conditionally_essential	Essential	Non-essential	Non-essential	Non-essential
group_631	o_0740	Core	S	Poor characterization	0.93	1	1.5	0.8	2	0	Essential	Essential	Essential	Essential	Essential	Non-essential	Non-essential	Non-essential	Non-essential
group_64	NA	Core	NA	Poor characterization	0	0	0	0	0	0	Non-essential	Non-essential	Non-essential	Non-essential	Non-essential	Non-essential	Non-essential	Non-essential	Non-essential
group_640	o_0233	Core	I	Metabolism	2	2	2	2	2	2	Essential	Essential	Essential	Essential	Essential	Essential	Essential	Essential	Essential
group_641	NA	Core	P	Metabolism	0.11	0	0.25	0	0.33	0	Non-essential	Non-essential	Non-essential	Non-essential	Conditionally_essential	Non-essential	Non-essential	Non-essential	Non-essential
group_649	o_0417	Core	K	Information storage and processing	0.82	0.25	1	0.8	0.67	1	Non-essential	Non-essential	Non-essential	Conditionally_essential	Conditionally_essential	Essential	Non-essential	Essential	Conditionally_essential
group_651	o_0041	Core	G	Metabolism	0.33	0.25	0	0	0	1	Non-essential	Non-essential	Non-essential	Non-essential	Non-essential	Non-essential	Non-essential	Non-essential	Conditionally_essential
group_658	o_0066	Core	I	Metabolism	2	2	2	2	2	2	Essential	Essential	Essential	Essential	Essential	Essential	Essential	Essential	Essential
group_66	o_0611	Core	L	Information storage and processing	0.11	0	0.25	0	0.33	0	Non-essential	Non-essential	Non-essential	Non-essential	Conditionally_essential	Non-essential	Non-essential	Non-essential	Non-essential
group_663	o_0276	Core	I	Metabolism	2	2	2	2	2	2	Essential	Essential	Essential	Essential	Essential	Essential	Essential	Essential	Essential
group_666	o_0246	Core	M	Cellular processing and signaling	2	2	2	2	2	2	Essential	Essential	Essential	Essential	Essential	Essential	Essential	Essential	Essential
group_668	o_0530	Core	T	Cellular processing and signaling	0.6	0.5	0.75	0.8	0	1	Non-essential	Conditionally_essential	Non-essential	Non-essential	Non-essential	Essential	Conditionally_essential	Non-essential	Conditionally_essential
group_669	NA	Accessory	-	Poor characterization	0	0	0	0	0	0	NA	NA	Non-essential	Non-essential	Non-essential	NA	NA	NA	NA
group_671	o_0201	Core	G	Metabolism	0.11	0	0.25	0	0.33	0	Non-essential	Non-essential	Non-essential	Conditionally_essential	Non-essential	Non-essential	Non-essential	Non-essential	Non-essential
group_672	NA	Accessory	I	Metabolism	0.11	0	0.25	0	0.33	0	NA	NA	Non-essential	Non-essential	Conditionally_essential	NA	NA	NA	Non-essential
group_674	NA	Core	C	Metabolism	0.33	0.25	0	0	0	1	Non-essential	Non-essential	Non-essential	Non-essential	Non-essential	Non-essential	Non-essential	Non-essential	Conditionally_essential
group_675	o_0165	Core	M	Cellular processing and signaling	2	2	2	2	2	2	Essential	Essential	Essential	Essential	Essential	Essential	Essential	Essential	Essential
group_676	o_0305	Core	S	Poor characterization	0.2	0	0.75	0.6	0	0	Non-essential	Conditionally_essential	Non-essential	Non-essential	Non-essential	Essential	Non-essential	Non-essential	Non-essential
group_677	o_0308	Core	C	Metabolism	0.93	0.75	1.25	0.8	2	0	Conditionally_essential	Conditionally_essential	Essential	Essential	Essential	Non-essential	Non-essential	Essential	Non-essential
group_678	o_0381	Core	C	Metabolism	0	0	0	0	0	0	Non-essential	Non-essential	Non-essential	Non-essential	Non-essential	Non-essential	Non-essential	Non-essential	Non-essential
group_680	o_0199	Core	K	Information storage and processing	0	0	0	0	0	0	Non-essential	Non-essential	Non-essential	Non-essential	Non-essential	Non-essential	Non-essential	Non-essential	Non-essential
group_681	o_0167	Core	S	Poor characterization	0.33	0.25	0	0	0	1	Non-essential	Non-essential	Non-essential	Non-essential	Non-essential	Non-essential	Non-essential	Non-essential	Conditionally_essential
group_682	o_0266	Core	C	Metabolism	0.78	0.5	1.25	1	1.33	0	Non-essential	Conditionally_essential	Essential	Non-essential	Essential	Essential	Non-essential	Essential	Non-essential
group_683	o_0361	Accessory	CH	Metabolism	0	0	0	0	0	0	Non-essential	Non-essential	Non-essential	Non-essential	Non-essential	Non-essential	Non-essential	Non-essential	Non-essential
group_684	o_0580	Core	G	Metabolism	0.69	0.5	0.75	0.4	0.67	1	Non-essential	Conditionally_essential	Non-essential	Conditionally_essential	Conditionally_essential	Non-essential	Conditionally_essential	Non-essential	Conditionally_essential
group_687	o_0310	Core	H	Metabolism	1.33	0.75	1.75	1	2	1	Non-essential	Conditionally_essential	Essential	Essential	Essential	Essential	Non-essential	Essential	Conditionally_essential
group_69	o_0035	Accessory	M	Cellular processing and signaling	0	0	0	0	0	0	Non-essential	Non-essential	NA	NA	NA	Non-essential	Non-essential	Non-essential	NA
group_690	NA	Accessory	I	Metabolism	0	0	0	0	0	0	Non-essential	Non-essential	NA	NA	NA	Non-essential	Non-essential	Non-essential	NA
group_692	NA	Core	S	Poor characterization	0.42	0.25	1	0.6	0.67	0	Non-essential	Non-essential	Non-essential	Conditionally_essential	Conditionally_essential	Essential	Conditionally_essential	Non-essential	Non-essential
group_693	o_0112	Core	F	Metabolism	0.36	0.5	0.5	0.4	0.67	0	Non-essential	Non-essential	Essential	Non-essential	Non-essential	Essential	Non-essential	Non-essential	Non-essential
group_695	o_0295	Core	S	Poor characterization	0.4	0.25	0.25	0.2	0	1	Non-essential	Conditionally_essential	Non-essential	Non-essential	Non-essential	Non-essential	Non-essential	Non-essential	Conditionally_essential
group_696	o_0706	Core	E	Metabolism	0	0	0	0	0	0	Non-essential	Non-essential	Non-essential	Non-essential	Non-essential	Non-essential	Non-essential	Non-essential	Non-essential
group_699	o_0602	Core	K	Information storage and processing	0.62	0.25	0.75	0.2	0.67	1	Non-essential	Conditionally_essential	Non-essential	Conditionally_essential	Conditionally_essential	Non-essential	Non-essential	Non-essential	Conditionally_essential
group_701	o_0354	Core	C	Metabolism	1.53	1.5	1.75	1.6	2	1	Conditionally_essential	Conditionally_essential	Essential	Essential	Essential	Essential	Essential	Essential	Conditionally_essential
group_702	o_0420	Core	I	Metabolism	0.33	0.25	0	0	0	1	Non-essential	Non-essential	Non-essential	Non-essential	Non-essential	Non-essential	Non-essential	Non-essential	Conditionally_essential
group_705	o_0344	Core	F	Metabolism	1.53	1.25	2	1.6	2	1	Essential	Essential	Essential	Essential	Essential	Essential	Non-essential	Essential	Conditionally_essential
group_706	o_0693	Core	K	Information storage and processing	0.11	0	0.25	0	0.33	0	Non-essential	Non-essential	Non-essential	Conditionally_essential	Non-essential	Non-essential	Non-essential	Non-essential	Non-essential
group_708	o_0352	Core	S	Poor characterization	0.13	0	0.5	0.4	0	0	Non-essential	Non-essential	Non-essential	Non-essential	Non-essential	Essential	Non-essential	Non-essential	Non-essential
group_709	NA	Core	K	Information storage and processing	0.44	0.25	0.25	0	0.33	1	Non-essential	Non-essential	Non-essential	Conditionally_essential	Non-essential	Non-essential	Non-essential	Non-essential	Conditionally_essential
group_71	o_0496	Core	O	Cellular processing and signaling	0.31	0	1	0.6	0.33	0	Non-essential	Conditionally_essential	Non-essential	Non-essential	Conditionally_essential	Essential	Non-essential	Non-essential	Non-essential
group_710	o_0565	Core	G	Metabolism	0.11	0	0.25	0	0.33	0	Non-essential	Non-essential	Non-essential	Non-essential	Conditionally_essential	Non-essential	Non-essential	Non-essential	Non-essential
group_711	o_0676	Core	P	Metabolism	0.33	0.25	0	0	0	1	Non-essential	Non-essential	Non-essential	Non-essential	Non-essential	Non-essential	Non-essential	Non-essential	Conditionally_essential
group_712	o_0584	Core	I	Metabolism	2	2	2	2	2	2	Essential	Essential	Essential	Essential	Essential	Essential	Essential	Essential	Essential
group_715	o_0502	Core	G	Metabolism	0.11	0	0.25	0	0.33	0	Non-essential	Non-essential	Non-essential	Conditionally_essential	Non-essential	Non-essential	Non-essential	Non-essential	Non-essential
group_719	o_0393	Core	E	Metabolism	0	0	0	0	0	0	Non-essential	Non-essential	Non-essential	Non-essential	Non-essential	Non-essential	Non-essential	Non-essential	Non-essential
group_72	o_0621	Core	E	Metabolism	0.18	0	0.5	0.2	0.33	0	Non-essential	Conditionally_essential	Non-essential	Conditionally_essential	Non-essential	Non-essential	Non-essential	Non-essential	Non-essential
group_720	NA	Core	-	Poor characterization	0.22	0	0.5	0	0.67	0	Non-essential	Non-essential	Non-essential	Conditionally_essential	Conditionally_essential	Non-essential	Non-essential	Non-essential	Non-essential
group_721	o_0308	Core	C	Metabolism	1.27	1	1.25	0.8	2	1	Conditionally_essential	Conditionally_essential	Essential	Essential	Essential	Non-essential	Non-essential	Essential	Conditionally_essential
group_725	o_0594	Core	EJ	Mix	0.47	0.25	0.25	0.4	0	1	Non-essential	Conditionally_essential	Non-essential	Non-essential	Non-essential	Non-essential	Non-essential	Conditionally_essential	Conditionally_essential
group_730	o_0007	Core	F	Metabolism	2	2	2	2	2	2	Essential	Essential	Essential	Essential	Essential	Essential	Essential	Essential	Essential
group_731	o_0334	Core	G	Metabolism	0.18	0	0.5	0.2	0.33	0	Non-essential	Conditionally_essential	Non-essential	Non-essential	Conditionally_essential	Non-essential	Non-essential	Non-essential	Non-essential
group_732	o_0458	Core	S	Poor characterization	0	0	0	0	0	0	Non-essential	Non-essential	Non-essential	Non-essential	Non-essential	Non-essential	Non-essential	Non-essential	Non-essential
group_733	o_0448	Core	F	Metabolism	1.2	1	2	1.6	2	0	Essential	Essential	Essential	Essential	Essential	Essential	Non-essential	Essential	Non-essential
group_735	o_0140	Core	S	Poor characterization	0.58	0.25	0.75	0.4	0.33	1	Non-essential	Non-essential	Non-essential	Conditionally_essential	Non-essential	Essential	Non-essential	Non-essential	Conditionally_essential
group_737	o_0312	Core	S	Poor characterization	1.02	0.75	1.25	0.4	1.67	1	Non-essential	Non-essential	Essential	Conditionally_essential	Essential	Essential	Non-essential	Non-essential	Conditionally_essential
group_738	o_0384	Core	S	Poor characterization	0.31	0	1	0.6	0.33	0	Non-essential	Conditionally_essential	Non-essential	Non-essential	Conditionally_essential	Essential	Non-essential	Non-essential	Non-essential
group_740	o_0027	Core	L	Information storage and processing	0.11	0	0.25	0	0.33	0	Non-essential	Non-essential	Non-essential	Non-essential	Conditionally_essential	Non-essential	Non-essential	Non-essential	Non-essential
group_743	NA	Accessory	S	Poor characterization	0.22	0	0.5	0	0.67	0	NA	NA	Non-essential	Conditionally_essential	Conditionally_essential	NA	NA	NA	NA
group_744	o_0220	Core	S	Poor characterization	1.13	1	1.75	1.4	2	0	Non-essential	Conditionally_essential	Essential	Essential	Essential	Essential	Essential	Essential	Non-essential
group_745	o_0240	Core	S	Poor characterization	0	0	0	0	0	0	Non-essential	Non-essential	Non-essential	Non-essential	Non-essential	Non-essential	Non-essential	Non-essential	Non-essential
group_747	o_0606	Core	P	Metabolism	1.67	1.75	2	2	2	1	Essential	Essential	Essential	Essential	Essential	Essential	Essential	Essential	Conditionally_essential
group_75	o_0732	Core	V	Cellular processing and signaling	0.11	0	0.25	0	0.33	0	Non-essential	Non-essential	Non-essential	Conditionally_essential	Non-essential	Non-essential	Non-essential	Non-essential	Non-essential
group_752	o_0725	Core	S	Poor characterization	1.47	1.5	1.5	1.4	2	1	Essential	Non-essential	Essential	Essential	Essential	Essential	Conditionally_essential	Essential	Conditionally_essential
group_753	o_0019	Core	K	Information storage and processing	2	2	2	2	2	2	Essential	Essential	Essential	Essential	Essential	Essential	Essential	Essential	Essential
group_754	o_0076	Core	GK	Mix	0.33	0.25	0	0	0	1	Non-essential	Non-essential	Non-essential	Non-essential	Non-essential	Non-essential	Non-essential	Non-essential	Conditionally_essential
group_755	o_0079	Core	S	Poor characterization	0.51	0.25	0.5	0.2	0.33	1	Non-essential	Non-essential	Non-essential	Non-essential	Conditionally_essential	Conditionally_essential	Non-essential	Non-essential	Conditionally_essential
group_756	o_0351	Core	H	Metabolism	0.51	0.5	0.75	0.2	1.33	0	Non-essential	Conditionally_essential	Essential	Non-essential	Essential	Non-essential	Non-essential	Non-essential	Non-essential
group_757	o_0204	Core	D	Cellular processing and signaling	2	2	2	2	2	2	Essential	Essential	Essential	Essential	Essential	Essential	Essential	Essential	Essential
group_760	o_0118	Core	C	Metabolism	2	2	2	2	2	2	Essential	Essential	Essential	Essential	Essential	Essential	Essential	Essential	Essential
group_761	o_0260	Core	F	Metabolism	0.11	0	0.25	0	0.33	0	Non-essential	Non-essential	Non-essential	Conditionally_essential	Non-essential	Non-essential	Non-essential	Non-essential	Non-essential
group_762	o_0477	Core	F	Metabolism	0	0	0	0	0	0	Non-essential	Non-essential	Non-essential	Non-essential	Non-essential	Non-essential	Non-essential	Non-essential	Non-essential
group_763	o_0714	Core	S	Poor characterization	0.82	0.25	1	0.8	0.67	1	Non-essential	Non-essential	Non-essential	Essential	Non-essential	Essential	Non-essential	Essential	Conditionally_essential
group_766	o_0503	Core	P	Metabolism	0	0	0	0	0	0	Non-essential	Non-essential	Non-essential	Non-essential	Non-essential	Non-essential	Non-essential	Non-essential	Non-essential
group_767	NA	Accessory	-	Poor characterization	0	0	0	0	0	0	Non-essential	Non-essential	NA	NA	NA	Non-essential	Non-essential	Non-essential	NA
group_769	NA	Accessory	-	Poor characterization	0	0	0	0	0	0	Non-essential	Non-essential	NA	NA	NA	Non-essential	Non-essential	Non-essential	NA
group_770	o_0120	Core	P	Metabolism	0	0	0	0	0	0	Non-essential	Non-essential	Non-essential	Non-essential	Non-essential	Non-essential	Non-essential	Non-essential	Non-essential
group_771	o_0144	Core	P	Metabolism	1.47	1.25	1.75	1.4	2	1	Essential	Conditionally_essential	Essential	Essential	Essential	Essential	Non-essential	Essential	Conditionally_essential
group_772	o_0246	Core	M	Cellular processing and signaling	2	2	2	2	2	2	Essential	Essential	Essential	Essential	Essential	Essential	Essential	Essential	Essential
group_773	NA	Accessory	S	Poor characterization	0	0	0	0	0	0	Non-essential	Non-essential	NA	NA	NA	Non-essential	Non-essential	Non-essential	NA
group_775	o_0391	Core	H	Metabolism	2	2	2	2	2	2	Essential	Essential	Essential	Essential	Essential	Essential	Essential	Essential	Essential
group_776	o_0012	Accessory	K	Information storage and processing	0.51	0.5	0.25	0.2	0.33	1	Non-essential	Non-essential	Non-essential	Non-essential	Conditionally_essential	Non-essential	Conditionally_essential	Non-essential	Conditionally_essential
group_777	o_0649	Core	H	Metabolism	0	0	0	0	0	0	Non-essential	Non-essential	Non-essential	Non-essential	Non-essential	Non-essential	Non-essential	Non-essential	Non-essential
group_778	o_0686	Core	M	Cellular processing and signaling	0.89	0.25	1.25	1	0.67	1	Non-essential	Conditionally_essential	Non-essential	Conditionally_essential	Conditionally_essential	Essential	Non-essential	Essential	Conditionally_essential
group_781	o_0091	Core	P	Metabolism	0.56	0.25	0.5	0	0.67	1	Non-essential	Non-essential	Non-essential	Conditionally_essential	Conditionally_essential	Non-essential	Non-essential	Non-essential	Conditionally_essential
group_782	o_0161	Core	S	Poor characterization	0.11	0	0.25	0	0.33	0	Non-essential	Non-essential	Non-essential	Conditionally_essential	Non-essential	Non-essential	Non-essential	Non-essential	Non-essential
group_783	o_0162	Core	M	Cellular processing and signaling	0.47	0.25	0.5	0.4	0	1	Non-essential	Non-essential	Non-essential	Non-essential	Non-essential	Essential	Non-essential	Non-essential	Conditionally_essential
group_784	NA	Core	E	Metabolism	0.42	0.25	1	0.6	0.67	0	Non-essential	Non-essential	Non-essential	Conditionally_essential	Conditionally_essential	Essential	Conditionally_essential	Non-essential	Non-essential
group_785	o_0182	Core	O	Cellular processing and signaling	0.24	0	0.75	0.4	0.33	0	Non-essential	Non-essential	Non-essential	Conditionally_essential	Non-essential	Essential	Non-essential	Non-essential	Non-essential
group_786	o_0640	Core	D	Cellular processing and signaling	0.11	0	0.25	0	0.33	0	Non-essential	Non-essential	Non-essential	Conditionally_essential	Non-essential	Non-essential	Non-essential	Non-essential	Non-essential
group_787	o_0091	Core	P	Metabolism	0.22	0	0.5	0	0.67	0	Non-essential	Non-essential	Non-essential	Conditionally_essential	Conditionally_essential	Non-essential	Non-essential	Non-essential	Non-essential
group_788	o_0230	Core	V	Cellular processing and signaling	1.4	1	1.75	1.2	2	1	Non-essential	Conditionally_essential	Essential	Essential	Essential	Essential	Conditionally_essential	Essential	Conditionally_essential
group_789	o_0267	Core	H	Metabolism	0.33	0.25	0	0	0	1	Non-essential	Non-essential	Non-essential	Non-essential	Non-essential	Non-essential	Non-essential	Non-essential	Conditionally_essential
group_791	o_0296	Core	P	Metabolism	0	0	0	0	0	0	Non-essential	Non-essential	Non-essential	Non-essential	Non-essential	Non-essential	Non-essential	Non-essential	Non-essential
group_795	o_0115	Core	S	Poor characterization	0	0	0	0	0	0	Non-essential	Non-essential	Non-essential	Non-essential	Non-essential	Non-essential	Non-essential	Non-essential	Non-essential
group_797	o_0259	Core	K	Information storage and processing	0.33	0	0.75	1	0	0	Non-essential	Conditionally_essential	Non-essential	Non-essential	Non-essential	Essential	Non-essential	Essential	Non-essential
group_80	NA	Accessory	S	Poor characterization	0.11	0	0.25	0	0.33	0	NA	NA	Non-essential	Non-essential	Conditionally_essential	NA	NA	NA	NA
group_800	o_0076	Core	EM	Mix	0.33	0.25	0	0	0	1	Non-essential	Non-essential	Non-essential	Non-essential	Non-essential	Non-essential	Non-essential	Non-essential	Conditionally_essential
group_801	o_0074	Core	S	Poor characterization	1.27	0.75	1.5	0.8	2	1	Non-essential	Non-essential	Essential	Essential	Essential	Essential	Non-essential	Essential	Conditionally_essential
group_806	o_0357	Core	I	Metabolism	0	0	0	0	0	0	Non-essential	Non-essential	Non-essential	Non-essential	Non-essential	Non-essential	Non-essential	Non-essential	Non-essential
group_807	o_0580	Core	G	Metabolism	0.18	0	0.5	0.2	0.33	0	Non-essential	Conditionally_essential	Non-essential	Non-essential	Conditionally_essential	Non-essential	Non-essential	Non-essential	Non-essential
group_808	NA	Core	K	Information storage and processing	0	0	0	0	0	0	Non-essential	Non-essential	Non-essential	Non-essential	Non-essential	Non-essential	Non-essential	Non-essential	Non-essential
group_809	NA	Accessory	L	Information storage and processing	0.13	0	0.5	0.4	0	0	Non-essential	Non-essential	NA	NA	NA	Essential	Non-essential	Non-essential	NA
group_811	o_0283	Core	K	Information storage and processing	0.07	0	0.25	0.2	0	0	Non-essential	Conditionally_essential	Non-essential	Non-essential	Non-essential	Non-essential	Non-essential	Non-essential	Non-essential
group_812	o_0177	Core	S	Poor characterization	0.69	0.5	0.75	0.4	0.67	1	Conditionally_essential	Conditionally_essential	Non-essential	Conditionally_essential	Conditionally_essential	Non-essential	Non-essential	Non-essential	Conditionally_essential
group_813	o_0185	Core	S	Poor characterization	0.36	0.5	0.5	0.4	0.67	0	Conditionally_essential	Non-essential	Conditionally_essential	Non-essential	Conditionally_essential	Conditionally_essential	Non-essential	Non-essential	Non-essential
group_815	o_0287	Core	ET	Mix	0.13	0	0.5	0.4	0	0	Non-essential	Non-essential	Non-essential	Non-essential	Non-essential	Essential	Non-essential	Non-essential	Non-essential
group_818	o_0618	Core	S	Poor characterization	0.36	0.5	0.5	0.4	0.67	0	Conditionally_essential	Conditionally_essential	Conditionally_essential	Non-essential	Conditionally_essential	Non-essential	Non-essential	Non-essential	Non-essential
group_821	o_0414	Accessory	S	Poor characterization	0	0	0	0	0	0	Non-essential	Non-essential	NA	NA	NA	Non-essential	Non-essential	Non-essential	NA
group_824	o_0259	Core	J	Information storage and processing	0.87	1	1.25	0.6	2	0	Essential	Conditionally_essential	Essential	Essential	Essential	Non-essential	Non-essential	Non-essential	Non-essential
group_825	o_0636	Core	O	Cellular processing and signaling	0	0	0	0	0	0	Non-essential	Non-essential	Non-essential	Non-essential	Non-essential	Non-essential	Non-essential	Non-essential	Non-essential
group_826	o_0668	Core	QT	Mix	0.51	0.25	0.5	0.2	0.33	1	Non-essential	Conditionally_essential	Non-essential	Conditionally_essential	Non-essential	Non-essential	Non-essential	Non-essential	Conditionally_essential
group_827	o_0144	Core	P	Metabolism	1.4	1.25	2	1.2	2	1	Essential	Essential	Essential	Essential	Essential	Essential	Non-essential	Non-essential	Conditionally_essential
group_828	o_0076	Core	P	Metabolism	0	0	0	0	0	0	Non-essential	Non-essential	Non-essential	Non-essential	Non-essential	Non-essential	Non-essential	Non-essential	Non-essential
group_829	NA	Accessory	-	Poor characterization	0	0	0	0	0	0	Non-essential	Non-essential	NA	NA	NA	Non-essential	Non-essential	Non-essential	Non-essential
group_83	o_0567	Core	P	Metabolism	0.47	0.25	0.5	0.4	0	1	Non-essential	Non-essential	Non-essential	Non-essential	Non-essential	Essential	Non-essential	Non-essential	Conditionally_essential
group_830	o_0381	Core	K	Information storage and processing	0	0	0	0	0	0	Non-essential	Non-essential	Non-essential	Non-essential	Non-essential	Non-essential	Non-essential	Non-essential	Non-essential
group_831	o_0639	Core	G	Metabolism	2	2	2	2	2	2	Essential	Essential	Essential	Essential	Essential	Essential	Essential	Essential	Essential
group_834	o_0042	Core	-	Poor characterization	0.33	0.25	0	0	0	1	Non-essential	Non-essential	Non-essential	Non-essential	Non-essential	Non-essential	Non-essential	Non-essential	Conditionally_essential
group_835	o_0517	Core	E	Metabolism	0.13	0	0.5	0.4	0	0	Non-essential	Non-essential	Non-essential	Non-essential	Non-essential	Essential	Non-essential	Non-essential	Non-essential
group_836	o_0725	Core	S	Poor characterization	0.33	0.25	0	0	0	1	Non-essential	Non-essential	Non-essential	Non-essential	Non-essential	Non-essential	Non-essential	Non-essential	Conditionally_essential
group_838	o_0234	Core	C	Metabolism	2	2	2	2	2	2	Essential	Essential	Essential	Essential	Essential	Essential	Essential	Essential	Essential
group_839	o_0264	Core	P	Metabolism	0.18	0	0.25	0.2	0.33	0	Non-essential	Non-essential	Non-essential	Non-essential	Conditionally_essential	Non-essential	Non-essential	Conditionally_essential	Non-essential
group_84	o_0670	Core	KT	Mix	1.33	1.5	2	2	2	0	Essential	Essential	Essential	Essential	Essential	Essential	Essential	Essential	Non-essential
group_842	o_0490	Core	H	Metabolism	0.51	0.25	1	1.2	0.33	0	Conditionally_essential	Conditionally_essential	Non-essential	Conditionally_essential	Non-essential	Essential	Non-essential	Essential	Non-essential
group_843	o_0725	Core	S	Poor characterization	0.33	0.25	0	0	0	1	Non-essential	Non-essential	Non-essential	Non-essential	Non-essential	Non-essential	Non-essential	Non-essential	Conditionally_essential
group_848	o_0389	Core	P	Metabolism	0.8	0.5	1.5	0.4	2	0	Non-essential	Non-essential	Essential	Essential	Essential	Essential	Non-essential	Non-essential	Non-essential
group_849	o_0305	Core	S	Poor characterization	0.47	0.25	0.5	0.4	0	1	Non-essential	Conditionally_essential	Non-essential	Non-essential	Non-essential	Conditionally_essential	Non-essential	Non-essential	Conditionally_essential
group_85	o_0251	Core	M	Cellular processing and signaling	2	2	2	2	2	2	Essential	Essential	Essential	Essential	Essential	Essential	Essential	Essential	Essential
group_850	o_0376	Core	H	Metabolism	0.11	0	0.25	0	0.33	0	Non-essential	Non-essential	Non-essential	Non-essential	Conditionally_essential	Non-essential	Non-essential	Non-essential	Non-essential
group_852	NA	Core	G	Metabolism	0.44	0.25	0.25	0	0.33	1	Non-essential	Non-essential	Non-essential	Conditionally_essential	Non-essential	Non-essential	Non-essential	Non-essential	Conditionally_essential
group_853	o_0058	Core	S	Poor characterization	0.11	0	0.25	0	0.33	0	Non-essential	Non-essential	Non-essential	Non-essential	Conditionally_essential	Non-essential	Non-essential	Non-essential	Non-essential
group_854	o_0744	Core	U	Cellular processing and signaling	0.29	0.5	0.25	0.2	0.67	0	Conditionally_essential	Non-essential	Conditionally_essential	Conditionally_essential	Non-essential	Non-essential	Non-essential	Non-essential	Non-essential
group_857	o_0419	Accessory	P	Metabolism	0.11	0	0.25	0	0.33	0	Non-essential	Non-essential	Non-essential	Conditionally_essential	Non-essential	Non-essential	Non-essential	Non-essential	NA
group_858	o_0654	Core	S	Poor characterization	0.87	0.75	0.75	0.6	1	1	Non-essential	Non-essential	Essential	Conditionally_essential	Non-essential	Essential	Non-essential	Conditionally_essential	Conditionally_essential
group_86	NA	Core	P	Metabolism	0	0	0	0	0	0	Non-essential	Non-essential	Non-essential	Non-essential	Non-essential	Non-essential	Non-essential	Non-essential	Non-essential
group_860	o_0149	Core	S	Poor characterization	0	0	0	0	0	0	Non-essential	Non-essential	Non-essential	Non-essential	Non-essential	Non-essential	Non-essential	Non-essential	Non-essential
group_862	o_0491	Core	F	Metabolism	1.67	1.75	2	2	2	1	Essential	Essential	Essential	Essential	Essential	Essential	Essential	Essential	Conditionally_essential
group_863	o_0635	Core	S	Poor characterization	0	0	0	0	0	0	Non-essential	Non-essential	Non-essential	Non-essential	Non-essential	Non-essential	Non-essential	Non-essential	Non-essential
group_865	o_0176	Core	K	Information storage and processing	0.11	0	0.25	0	0.33	0	Non-essential	Non-essential	Non-essential	Conditionally_essential	Non-essential	Non-essential	Non-essential	Non-essential	Non-essential
group_866	o_0402	Core	ET	Mix	0.71	0.5	1	0.8	0.33	1	Conditionally_essential	Conditionally_essential	Non-essential	Non-essential	Conditionally_essential	Essential	Non-essential	Non-essential	Conditionally_essential
group_869	o_0381	Core	H	Metabolism	0.07	0	0.25	0.2	0	0	Non-essential	Conditionally_essential	Non-essential	Non-essential	Non-essential	Non-essential	Non-essential	Non-essential	Non-essential
group_870	o_0488	Core	T	Cellular processing and signaling	0.69	0.25	1	0.4	0.67	1	Non-essential	Non-essential	Non-essential	Conditionally_essential	Conditionally_essential	Essential	Non-essential	Non-essential	Conditionally_essential
group_873	o_0188	Core	M	Cellular processing and signaling	0.98	0.75	1.25	1.6	0.33	1	Non-essential	Essential	Non-essential	Non-essential	Conditionally_essential	Essential	Essential	Essential	Conditionally_essential
group_874	o_0272	Core	S	Poor characterization	0.82	0.75	1	0.8	0.67	1	Essential	Essential	Non-essential	Conditionally_essential	Conditionally_essential	Non-essential	Non-essential	Non-essential	Conditionally_essential
group_876	o_0096	Core	M	Cellular processing and signaling	0.82	0.75	0.5	0.8	0.67	1	Conditionally_essential	Conditionally_essential	Conditionally_essential	Non-essential	Conditionally_essential	Non-essential	Non-essential	Essential	Conditionally_essential
group_877	o_0644	Core	M	Cellular processing and signaling	0.58	0.5	1	0.4	1.33	0	Non-essential	Non-essential	Essential	Non-essential	Essential	Essential	Non-essential	Non-essential	Non-essential
group_881	o_0095	Core	ET	Mix	1.53	1.25	2	1.6	2	1	Essential	Essential	Essential	Essential	Essential	Essential	Non-essential	Essential	Conditionally_essential
group_882	o_0561	Core	S	Poor characterization	0	0	0	0	0	0	Non-essential	Non-essential	Non-essential	Non-essential	Non-essential	Non-essential	Non-essential	Non-essential	Non-essential
group_883	o_0740	Core	P	Metabolism	2	2	2	2	2	2	Essential	Essential	Essential	Essential	Essential	Essential	Essential	Essential	Essential
group_886	o_0086	Core	V	Cellular processing and signaling	0.44	0.25	0.25	0	0.33	1	Non-essential	Non-essential	Non-essential	Conditionally_essential	Non-essential	Non-essential	Non-essential	Non-essential	Conditionally_essential
group_887	o_0278	Core	F	Metabolism	1.67	1.75	2	2	2	1	Essential	Essential	Essential	Essential	Essential	Essential	Essential	Essential	Conditionally_essential
group_888	o_0557	Core	C	Metabolism	0	0	0	0	0	0	Non-essential	Non-essential	Non-essential	Non-essential	Non-essential	Non-essential	Non-essential	Non-essential	Non-essential
group_89	o_0672	Core	G	Metabolism	0.33	0.25	0	0	0	1	Non-essential	Non-essential	Non-essential	Non-essential	Non-essential	Non-essential	Non-essential	Non-essential	Conditionally_essential
group_892	o_0346	Core	H	Metabolism	2	2	2	2	2	2	Essential	Essential	Essential	Essential	Essential	Essential	Essential	Essential	Essential
group_893	o_0418	Core	P	Metabolism	0	0	0	0	0	0	Non-essential	Non-essential	Non-essential	Non-essential	Non-essential	Non-essential	Non-essential	Non-essential	Non-essential
group_894	NA	Core	HP	Metabolism	0.62	0.25	0.75	0.2	0.67	1	Non-essential	Conditionally_essential	Non-essential	Conditionally_essential	Conditionally_essential	Non-essential	Non-essential	Non-essential	Conditionally_essential
group_895	o_0545	Core	P	Metabolism	1.53	1.25	2	1.6	2	1	Essential	Essential	Essential	Essential	Essential	Essential	Non-essential	Essential	Conditionally_essential
group_898	o_0074	Core	U	Cellular processing and signaling	0.58	0.25	0.75	0.4	0.33	1	Non-essential	Non-essential	Non-essential	Non-essential	Conditionally_essential	Essential	Non-essential	Non-essential	Conditionally_essential
group_90	NA	Core	P	Metabolism	0	0	0	0	0	0	Non-essential	Non-essential	Non-essential	Non-essential	Non-essential	Non-essential	Non-essential	Non-essential	Non-essential
group_901	o_0077	Core	K	Information storage and processing	0	0	0	0	0	0	Non-essential	Non-essential	Non-essential	Non-essential	Non-essential	Non-essential	Non-essential	Non-essential	Non-essential
group_904	o_0130	Core	L	Information storage and processing	0.13	0	0.5	0.4	0	0	Non-essential	Non-essential	Non-essential	Non-essential	Non-essential	Essential	Non-essential	Non-essential	Non-essential
group_905	o_0321	Core	G	Metabolism	0.33	0.25	0	0	0	1	Non-essential	Non-essential	Non-essential	Non-essential	Non-essential	Non-essential	Non-essential	Non-essential	Conditionally_essential
group_906	o_0490	Core	J	Information storage and processing	1	0.5	1.75	1	2	0	Non-essential	Conditionally_essential	Essential	Essential	Essential	Essential	Non-essential	Essential	Non-essential
group_908	o_0419	Accessory	S	Poor characterization	0	0	0	0	0	0	Non-essential	Non-essential	Non-essential	Non-essential	Non-essential	Non-essential	Non-essential	Non-essential	NA
group_913	o_0174	Core	S	Poor characterization	0.13	0	0.5	0.4	0	0	Non-essential	Non-essential	Non-essential	Non-essential	Non-essential	Essential	Non-essential	Non-essential	Non-essential
group_914	o_0563	Core	S	Poor characterization	0	0	0	0	0	0	Non-essential	Non-essential	Non-essential	Non-essential	Non-essential	Non-essential	Non-essential	Non-essential	Non-essential
group_915	o_0078	Core	L	Information storage and processing	0.11	0	0.25	0	0.33	0	Non-essential	Non-essential	Non-essential	Non-essential	Conditionally_essential	Non-essential	Non-essential	Non-essential	Non-essential
group_916	o_0200	Core	G	Metabolism	0	0	0	0	0	0	Non-essential	Non-essential	Non-essential	Non-essential	Non-essential	Non-essential	Non-essential	Non-essential	Non-essential
group_917	o_0676	Core	P	Metabolism	0	0	0	0	0	0	Non-essential	Non-essential	Non-essential	Non-essential	Non-essential	Non-essential	Non-essential	Non-essential	Non-essential
group_92	o_0519	Core	GK	Mix	0.13	0	0.5	0.4	0	0	Non-essential	Non-essential	Non-essential	Non-essential	Non-essential	Essential	Non-essential	Non-essential	Non-essential
group_922	o_0580	Core	G	Metabolism	0.44	0	1	1	0.33	0	Non-essential	Conditionally_essential	Non-essential	Non-essential	Conditionally_essential	Essential	Non-essential	Essential	Non-essential
group_924	NA	Accessory	NA	Poor characterization	0	0	0	0	0	0	NA	NA	Non-essential	Non-essential	Non-essential	NA	NA	NA	NA
group_925	o_0177	Core	S	Poor characterization	0.36	0.25	0.75	0.4	0.67	0	Conditionally_essential	Conditionally_essential	Non-essential	Conditionally_essential	Conditionally_essential	Non-essential	Non-essential	Non-essential	Non-essential
group_926	o_0241	Core	ET	Mix	0.31	0	1	0.6	0.33	0	Non-essential	Conditionally_essential	Non-essential	Non-essential	Conditionally_essential	Essential	Non-essential	Non-essential	Non-essential
group_927	o_0381	Core	S	Poor characterization	0	0	0	0	0	0	Non-essential	Non-essential	Non-essential	Non-essential	Non-essential	Non-essential	Non-essential	Non-essential	Non-essential
group_928	NA	Accessory	NA	Poor characterization	0.11	0	0.25	0	0.33	0	NA	NA	Non-essential	Conditionally_essential	Non-essential	NA	NA	NA	NA
group_93	o_0422	Core	P	Metabolism	1.67	1.75	2	2	2	1	Essential	Essential	Essential	Essential	Essential	Essential	Essential	Essential	Conditionally_essential
group_932	o_0169	Core	S	Poor characterization	0.11	0	0.25	0	0.33	0	Non-essential	Non-essential	Non-essential	Conditionally_essential	Non-essential	Non-essential	Non-essential	Non-essential	Non-essential
group_933	o_0282	Core	F	Metabolism	1.33	0.75	1.75	1	2	1	Non-essential	Conditionally_essential	Essential	Essential	Essential	Essential	Non-essential	Essential	Conditionally_essential
group_934	NA	Accessory	T	Cellular processing and signaling	0	0	0	0	0	0	NA	NA	Non-essential	Non-essential	Non-essential	NA	NA	NA	NA
group_935	o_0321	Core	G	Metabolism	0.13	0	0.5	0.4	0	0	Non-essential	Non-essential	Non-essential	Non-essential	Non-essential	Essential	Non-essential	Non-essential	Non-essential
group_94	o_0520	Core	G	Metabolism	0	0	0	0	0	0	Non-essential	Non-essential	Non-essential	Non-essential	Non-essential	Non-essential	Non-essential	Non-essential	Non-essential
group_940	o_0145	Core	O	Cellular processing and signaling	0.87	0.5	1.75	0.6	2	0	Non-essential	Conditionally_essential	Essential	Essential	Essential	Essential	Non-essential	Non-essential	Non-essential
group_941	o_0750	Core	K	Information storage and processing	0.71	0.5	1	0.8	0.33	1	Non-essential	Conditionally_essential	Non-essential	Non-essential	Conditionally_essential	Essential	Conditionally_essential	Non-essential	Conditionally_essential
group_946	NA	Accessory	L	Information storage and processing	0.33	0.25	0	0	0	1	NA	NA	NA	NA	NA	NA	NA	NA	Conditionally_essential
group_947	o_0740	Core	P	Metabolism	2	2	2	2	2	2	Essential	Essential	Essential	Essential	Essential	Essential	Essential	Essential	Essential
group_949	o_0656	Core	-	Poor characterization	0.44	0.25	0.25	0	0.33	1	Non-essential	Non-essential	Non-essential	Conditionally_essential	Non-essential	Non-essential	Non-essential	Non-essential	Conditionally_essential
group_95	o_0448	Core	F	Metabolism	1.6	1.5	2	1.8	2	1	Essential	Essential	Essential	Essential	Essential	Essential	Conditionally_essential	Essential	Conditionally_essential
group_955	o_0201	Core	IQ	Metabolism	0.33	0.25	0	0	0	1	Non-essential	Non-essential	Non-essential	Non-essential	Non-essential	Non-essential	Non-essential	Non-essential	Conditionally_essential
group_956	o_0336	Core	P	Metabolism	0.8	0.5	1.5	0.4	2	0	Non-essential	Non-essential	Essential	Essential	Essential	Essential	Non-essential	Non-essential	Non-essential
group_957	o_0662	Core	S	Poor characterization	2	2	2	2	2	2	Essential	Essential	Essential	Essential	Essential	Essential	Essential	Essential	Essential
group_959	o_0499	Core	S	Poor characterization	1.07	1	2	1.2	2	0	Essential	Essential	Essential	Essential	Essential	Essential	Non-essential	Non-essential	Non-essential
group_96	o_0520	Core	G	Metabolism	0	0	0	0	0	0	Non-essential	Non-essential	Non-essential	Non-essential	Non-essential	Non-essential	Non-essential	Non-essential	Non-essential
group_961	o_0311	Core	H	Metabolism	2	2	2	2	2	2	Essential	Essential	Essential	Essential	Essential	Essential	Essential	Essential	Essential
group_962	o_0359	Core	L	Information storage and processing	0.13	0	0.5	0.4	0	0	Non-essential	Non-essential	Non-essential	Non-essential	Non-essential	Essential	Non-essential	Non-essential	Non-essential
group_963	o_0574	Core	M	Cellular processing and signaling	2	2	2	2	2	2	Essential	Essential	Essential	Essential	Essential	Essential	Essential	Essential	Essential
group_964	o_0585	Core	I	Metabolism	2	2	2	2	2	2	Essential	Essential	Essential	Essential	Essential	Essential	Essential	Essential	Essential
group_966	o_0408	Core	V	Cellular processing and signaling	0.76	0.25	1.25	0.6	0.67	1	Non-essential	Conditionally_essential	Non-essential	Conditionally_essential	Conditionally_essential	Essential	Non-essential	Non-essential	Conditionally_essential
group_969	o_0301	Core	S	Poor characterization	0.44	0.25	0.25	0	0.33	1	Non-essential	Non-essential	Non-essential	Conditionally_essential	Non-essential	Non-essential	Non-essential	Non-essential	Conditionally_essential
group_970	o_0322	Core	K	Information storage and processing	0	0	0	0	0	0	Non-essential	Non-essential	Non-essential	Non-essential	Non-essential	Non-essential	Non-essential	Non-essential	Non-essential
group_971	o_0390	Core	G	Metabolism	0.27	0	0.5	0.8	0	0	Non-essential	Non-essential	Non-essential	Non-essential	Non-essential	Essential	Non-essential	Essential	Non-essential
group_972	NA	Accessory	-	Poor characterization	0	0	0	0	0	0	NA	NA	NA	NA	NA	NA	NA	NA	Non-essential
group_976	o_0306	Core	S	Poor characterization	0.07	0	0.25	0.2	0	0	Non-essential	Conditionally_essential	Non-essential	Non-essential	Non-essential	Non-essential	Non-essential	Non-essential	Non-essential
group_98	o_0352	Core	M	Cellular processing and signaling	0.07	0	0.25	0.2	0	0	Non-essential	Conditionally_essential	Non-essential	Non-essential	Non-essential	Non-essential	Non-essential	Non-essential	Non-essential
group_980	NA	Accessory	F	Metabolism	0	0	0	0	0	0	NA	NA	NA	NA	NA	NA	NA	NA	Non-essential
group_981	o_0120	Core	HP	Metabolism	0.33	0.25	0	0	0	1	Non-essential	Non-essential	Non-essential	Non-essential	Non-essential	Non-essential	Non-essential	Non-essential	Conditionally_essential
group_982	o_0200	Core	G	Metabolism	0	0	0	0	0	0	Non-essential	Non-essential	Non-essential	Non-essential	Non-essential	Non-essential	Non-essential	Non-essential	Non-essential
group_984	o_0061	Core	S	Poor characterization	0.18	0	0.5	0.2	0.33	0	Non-essential	Conditionally_essential	Non-essential	Non-essential	Conditionally_essential	Non-essential	Non-essential	Non-essential	Non-essential
group_99	o_0178	Core	K	Information storage and processing	0.07	0	0.25	0.2	0	0	Non-essential	Conditionally_essential	Non-essential	Non-essential	Non-essential	Non-essential	Non-essential	Non-essential	Non-essential
group_993	o_0336	Core	P	Metabolism	0.73	0.5	1.25	0.2	2	0	Non-essential	Conditionally_essential	Essential	Essential	Essential	Non-essential	Non-essential	Non-essential	Non-essential
group_999	o_0650	Core	K	Information storage and processing	0.33	0.25	0	0	0	1	Non-essential	Non-essential	Non-essential	Non-essential	Non-essential	Non-essential	Non-essential	Non-essential	Conditionally_essential
grpE	o_0586	Core	O	Cellular processing and signaling	2	2	2	2	2	2	Essential	Essential	Essential	Essential	Essential	Essential	Essential	Essential	Essential
guaA	o_0374	Core	F	Metabolism	1.2	1.25	1.25	1.6	1	1	Non-essential	Essential	Essential	Non-essential	Conditionally_essential	Essential	Essential	Essential	Conditionally_essential
guaB	o_0745	Core	F	Metabolism	0.76	0.5	1.5	0.6	1.67	0	Non-essential	Conditionally_essential	Essential	Conditionally_essential	Essential	Essential	Non-essential	Non-essential	Non-essential
guaC	o_0349	Core	F	Metabolism	0	0	0	0	0	0	Non-essential	Non-essential	Non-essential	Non-essential	Non-essential	Non-essential	Non-essential	Non-essential	Non-essential
gyrA	o_0355	Core	L	Information storage and processing	2	2	2	2	2	2	Essential	Essential	Essential	Essential	Essential	Essential	Essential	Essential	Essential
gyrB	o_0224	Core	L	Information storage and processing	2	2	2	2	2	2	Essential	Essential	Essential	Essential	Essential	Essential	Essential	Essential	Essential
hasA	o_0742	Accessory	M	Cellular processing and signaling	0.11	0	0.25	0	0.33	0	Non-essential	Non-essential	Non-essential	Non-essential	Conditionally_essential	Non-essential	Non-essential	Non-essential	Non-essential
hasB	o_0742	Accessory	M	Cellular processing and signaling	0.11	0	0.25	0	0.33	0	Non-essential	Non-essential	Non-essential	Non-essential	Conditionally_essential	Non-essential	Non-essential	Non-essential	Non-essential
hasC	NA	Accessory	M	Cellular processing and signaling	0.13	0	0.5	0.4	0	0	Non-essential	Non-essential	Non-essential	Non-essential	Non-essential	Essential	Non-essential	Non-essential	Non-essential
hemW	o_0314	Core	H	Metabolism	0.44	0.25	0.25	0	0.33	1	Non-essential	Non-essential	Non-essential	Non-essential	Conditionally_essential	Non-essential	Non-essential	Non-essential	Conditionally_essential
hflX	o_0299	Core	S	Poor characterization	0.18	0	0.5	0.2	0.33	0	Non-essential	Conditionally_essential	Non-essential	Conditionally_essential	Non-essential	Non-essential	Non-essential	Non-essential	Non-essential
hisS	o_0726	Core	J	Information storage and processing	2	2	2	2	2	2	Essential	Essential	Essential	Essential	Essential	Essential	Essential	Essential	Essential
holA	o_0463	Core	L	Information storage and processing	2	2	2	2	2	2	Essential	Essential	Essential	Essential	Essential	Essential	Essential	Essential	Essential
hprK	o_0180	Core	F	Metabolism	2	2	2	2	2	2	Essential	Essential	Essential	Essential	Essential	Essential	Essential	Essential	Essential
hpt	o_0004	Core	F	Metabolism	1.67	1.75	2	2	2	1	Essential	Essential	Essential	Essential	Essential	Essential	Essential	Essential	Conditionally_essential
hrcA	o_0586	Core	K	Information storage and processing	1.33	1.5	2	2	2	0	Essential	Essential	Essential	Essential	Essential	Essential	Essential	Essential	Non-essential
hslO	o_0033	Core	O	Cellular processing and signaling	0.31	0	1	0.6	0.33	0	Non-essential	Conditionally_essential	Non-essential	Conditionally_essential	Non-essential	Essential	Non-essential	Non-essential	Non-essential
htpX	o_0101	Core	O	Cellular processing and signaling	0.69	0.75	0.5	0.4	0.67	1	Conditionally_essential	Conditionally_essential	Conditionally_essential	Non-essential	Conditionally_essential	Non-essential	Non-essential	Non-essential	Conditionally_essential
hutH	NA	Core	H	Metabolism	0	0	0	0	0	0	Non-essential	Non-essential	Non-essential	Non-essential	Non-essential	Non-essential	Non-essential	Non-essential	Non-essential
hylA	o_0309	Accessory	N	Cellular processing and signaling	0	0	0	0	0	0	Non-essential	Non-essential	Non-essential	Non-essential	Non-essential	Non-essential	Non-essential	Non-essential	Non-essential
ideS	NA	Accessory	S	Poor characterization	0.56	0.25	0.5	0	0.67	1	Non-essential	Non-essential	Non-essential	Conditionally_essential	Conditionally_essential	Non-essential	Non-essential	Non-essential	Conditionally_essential
ileS	o_0499	Core	J	Information storage and processing	2	2	2	2	2	2	Essential	Essential	Essential	Essential	Essential	Essential	Essential	Essential	Essential
infA	o_0019	Core	J	Information storage and processing	2	2	2	2	2	2	Essential	Essential	Essential	Essential	Essential	Essential	Essential	Essential	Essential
infB	o_0568	Core	J	Information storage and processing	2	2	2	2	2	2	Essential	Essential	Essential	Essential	Essential	Essential	Essential	Essential	Essential
infC	o_0250	Core	J	Information storage and processing	2	2	2	2	2	2	Essential	Essential	Essential	Essential	Essential	Essential	Essential	Essential	Essential
isdE	NA	Core	P	Metabolism	0.33	0.25	0	0	0	1	NA	NA	NA	NA	NA	NA	NA	NA	Conditionally_essential
ktrA	o_0099	Core	P	Metabolism	2	2	2	2	2	2	Essential	Essential	Essential	Essential	Essential	Essential	Essential	Essential	Essential
lacA	o_0649	Core	G	Metabolism	0	0	0	0	0	0	Non-essential	Non-essential	Non-essential	Non-essential	Non-essential	Non-essential	Non-essential	Non-essential	Non-essential
lacB	o_0649	Core	G	Metabolism	0	0	0	0	0	0	Non-essential	Non-essential	Non-essential	Non-essential	Non-essential	Non-essential	Non-essential	Non-essential	Non-essential
lacD	o_0649	Core	G	Metabolism	0.33	0.25	0	0	0	1	Non-essential	Non-essential	Non-essential	Non-essential	Non-essential	Non-essential	Non-essential	Non-essential	Conditionally_essential
lacG	o_0649	Core	G	Metabolism	0	0	0	0	0	0	Non-essential	Non-essential	Non-essential	Non-essential	Non-essential	Non-essential	Non-essential	Non-essential	Non-essential
lanM	NA	Accessory	V	Cellular processing and signaling	0	0	0	0	0	0	Non-essential	Non-essential	NA	NA	NA	NA	NA	NA	NA
lctO	o_0131	Core	C	Metabolism	0	0	0	0	0	0	Non-essential	Non-essential	Non-essential	Non-essential	Non-essential	Non-essential	Non-essential	Non-essential	Non-essential
lepA	o_0317	Core	M	Cellular processing and signaling	0.87	0.75	1	0.6	1	1	Non-essential	Conditionally_essential	Essential	Non-essential	Conditionally_essential	Essential	Non-essential	Non-essential	Conditionally_essential
lepB	o_0613	Core	U	Cellular processing and signaling	2	2	2	2	2	2	Essential	Essential	Essential	Essential	Essential	Essential	Essential	Essential	Essential
leuS	o_0051	Core	J	Information storage and processing	2	2	2	2	2	2	Essential	Essential	Essential	Essential	Essential	Essential	Essential	Essential	Essential
lgt	o_0180	Core	M	Cellular processing and signaling	1.22	0.75	1.5	1	1.67	1	Non-essential	Conditionally_essential	Essential	Conditionally_essential	Essential	Essential	Non-essential	Essential	Conditionally_essential
liaF	o_0530	Core	S	Poor characterization	0.56	0	1.25	1	0.67	0	Non-essential	Conditionally_essential	Non-essential	Conditionally_essential	Conditionally_essential	Essential	Non-essential	Essential	Non-essential
ligA	o_0233	Core	L	Information storage and processing	2	2	2	2	2	2	Essential	Essential	Essential	Essential	Essential	Essential	Essential	Essential	Essential
lmb	o_0678	Core	P	Metabolism	0.07	0	0.25	0.2	0	0	Non-essential	Conditionally_essential	Non-essential	Non-essential	Non-essential	Non-essential	Non-essential	Non-essential	Non-essential
lpdA	o_0308	Core	C	Metabolism	1.33	0.75	1.75	1	2	1	Non-essential	Conditionally_essential	Essential	Essential	Essential	Essential	Non-essential	Essential	Conditionally_essential
lspA	o_0259	Core	MU	Cellular processing and signaling	0.44	0	1	1	0.33	0	Non-essential	Conditionally_essential	Non-essential	Non-essential	Conditionally_essential	Essential	Non-essential	Essential	Non-essential
lysS	o_0184	Core	J	Information storage and processing	2	2	2	2	2	2	Essential	Essential	Essential	Essential	Essential	Essential	Essential	Essential	Essential
macP	o_0142	Core	-	Poor characterization	0	0	0	0	0	0	Non-essential	Non-essential	Non-essential	Non-essential	Non-essential	Non-essential	Non-essential	Non-essential	Non-essential
malQ	o_0416	Core	G	Metabolism	0.76	0.25	1.25	0.6	0.67	1	Non-essential	Conditionally_essential	Non-essential	Conditionally_essential	Conditionally_essential	Essential	Non-essential	Non-essential	Conditionally_essential
manA	o_0600	Core	G	Metabolism	0.27	0	0.5	0.8	0	0	Non-essential	Non-essential	Non-essential	Non-essential	Non-essential	Essential	Non-essential	Essential	Non-essential
mecA	o_0087	Core	NOT	Cellular processing and signaling	1.4	1.25	2	1.2	2	1	Essential	Essential	Essential	Essential	Essential	Essential	Non-essential	Non-essential	Conditionally_essential
metG	o_0133	Core	J	Information storage and processing	2	2	2	2	2	2	Essential	Essential	Essential	Essential	Essential	Essential	Essential	Essential	Essential
metK	o_0437	Core	H	Metabolism	2	2	2	2	2	2	Essential	Essential	Essential	Essential	Essential	Essential	Essential	Essential	Essential
mfd	o_0003	Core	L	Information storage and processing	0.22	0	0.5	0	0.67	0	Non-essential	Non-essential	Non-essential	Conditionally_essential	Conditionally_essential	Non-essential	Non-essential	Non-essential	Non-essential
mga	o_0683	Accessory	K	Information storage and processing	0.11	0	0.25	0	0.33	0	Non-essential	Non-essential	Non-essential	Conditionally_essential	Non-essential	Non-essential	Non-essential	Non-essential	Non-essential
miaA	o_0298	Core	J	Information storage and processing	0.64	0.25	1	0.6	0.33	1	Non-essential	Conditionally_essential	Non-essential	Conditionally_essential	Non-essential	Essential	Non-essential	Non-essential	Conditionally_essential
mltG	o_0107	Core	ADL	Mix	1.67	1.75	2	2	2	1	Essential	Essential	Essential	Essential	Essential	Essential	Essential	Essential	Conditionally_essential
mnmA	o_0737	Core	J	Information storage and processing	2	2	2	2	2	2	Essential	Essential	Essential	Essential	Essential	Essential	Essential	Essential	Essential
mnmE	o_0327	Core	S	Poor characterization	1.67	1.75	2	2	2	1	Essential	Essential	Essential	Essential	Essential	Essential	Essential	Essential	Conditionally_essential
mnmG	o_0736	Core	D	Cellular processing and signaling	2	2	2	2	2	2	Essential	Essential	Essential	Essential	Essential	Essential	Essential	Essential	Essential
mraY	o_0547	Core	M	Cellular processing and signaling	2	2	2	2	2	2	Essential	Essential	Essential	Essential	Essential	Essential	Essential	Essential	Essential
mrp	NA	Accessory	D	Cellular processing and signaling	0	0	0	0	0	0	NA	NA	Non-essential	Non-essential	Non-essential	NA	NA	NA	Non-essential
mscL	o_0243	Core	M	Cellular processing and signaling	0.47	0.25	0.5	0.4	0	1	Non-essential	Non-essential	Non-essential	Non-essential	Non-essential	Essential	Non-essential	Non-essential	Conditionally_essential
msrA	o_0150	Core	O	Cellular processing and signaling	0	0	0	0	0	0	Non-essential	Non-essential	Non-essential	Non-essential	Non-essential	Non-essential	Non-essential	Non-essential	Non-essential
msrB	NA	Core	O	Cellular processing and signaling	0.47	0.25	0.5	0.4	0	1	Non-essential	Non-essential	Non-essential	Non-essential	Non-essential	Essential	Non-essential	Non-essential	Conditionally_essential
murA	o_0236	Core	M	Cellular processing and signaling	1.2	0.75	1.75	0.6	2	1	Non-essential	Conditionally_essential	Essential	Essential	Essential	Essential	Non-essential	Non-essential	Conditionally_essential
murB	o_0336	Core	M	Cellular processing and signaling	2	2	2	2	2	2	Essential	Essential	Essential	Essential	Essential	Essential	Essential	Essential	Essential
murC	o_0106	Core	M	Cellular processing and signaling	2	2	2	2	2	2	Essential	Essential	Essential	Essential	Essential	Essential	Essential	Essential	Essential
murD	o_0500	Core	M	Cellular processing and signaling	2	2	2	2	2	2	Essential	Essential	Essential	Essential	Essential	Essential	Essential	Essential	Essential
mutL	o_0721	Core	L	Information storage and processing	0.38	0.5	0.75	0.8	0.33	0	Essential	Essential	Non-essential	Conditionally_essential	Non-essential	Non-essential	Non-essential	Non-essential	Non-essential
mutM	o_0156	Core	L	Information storage and processing	0.58	0	1.5	0.4	1.33	0	Non-essential	Non-essential	Non-essential	Essential	Essential	Essential	Non-essential	Non-essential	Non-essential
mutS	o_0722	Core	L	Information storage and processing	1.4	1.25	2	1.2	2	1	Essential	Essential	Essential	Essential	Essential	Essential	Non-essential	Non-essential	Conditionally_essential
mutY	o_0609	Core	L	Information storage and processing	0.44	0.25	0.25	0	0.33	1	Non-essential	Non-essential	Non-essential	Conditionally_essential	Non-essential	Non-essential	Non-essential	Non-essential	Conditionally_essential
mvaD	o_0276	Core	I	Metabolism	2	2	2	2	2	2	Essential	Essential	Essential	Essential	Essential	Essential	Essential	Essential	Essential
mvk	o_0276	Core	I	Metabolism	2	2	2	2	2	2	Essential	Essential	Essential	Essential	Essential	Essential	Essential	Essential	Essential
nadC	NA	Core	H	Metabolism	0.78	0.5	0.25	0	0.33	2	Non-essential	Non-essential	Non-essential	Non-essential	Conditionally_essential	Non-essential	Non-essential	Non-essential	Essential
nadE	o_0541	Core	H	Metabolism	2	2	2	2	2	2	Essential	Essential	Essential	Essential	Essential	Essential	Essential	Essential	Essential
nagA	o_0558	Core	G	Metabolism	0.11	0	0.25	0	0.33	0	Non-essential	Non-essential	Non-essential	Conditionally_essential	Non-essential	Non-essential	Non-essential	Non-essential	Non-essential
nagB	o_0459	Core	G	Metabolism	0.11	0	0.25	0	0.33	0	Non-essential	Non-essential	Non-essential	Conditionally_essential	Non-essential	Non-essential	Non-essential	Non-essential	Non-essential
nga	o_0046	Core	S	Poor characterization	0.58	0.25	0.75	0.4	0.33	1	Non-essential	Conditionally_essential	Non-essential	Non-essential	Conditionally_essential	Conditionally_essential	Non-essential	Non-essential	Conditionally_essential
nra	NA	Accessory	K	Information storage and processing	0.33	0.25	0	0	0	1	NA	NA	NA	NA	NA	NA	NA	NA	Conditionally_essential
nrdD	o_0715	Core	F	Metabolism	1.09	1.25	1	1.6	0.67	1	Essential	Conditionally_essential	Conditionally_essential	Conditionally_essential	Non-essential	Essential	Conditionally_essential	Essential	Conditionally_essential
nrdE	o_0134	Core	F	Metabolism	0.31	0	0.75	0.6	0.33	0	Non-essential	Conditionally_essential	Non-essential	Non-essential	Conditionally_essential	Conditionally_essential	Non-essential	Conditionally_essential	Non-essential
nrdF	o_0134	Core	F	Metabolism	0.13	0	0.25	0.4	0	0	Non-essential	Conditionally_essential	Non-essential	Non-essential	Non-essential	Non-essential	Non-essential	Conditionally_essential	Non-essential
nrdG	o_0714	Core	O	Cellular processing and signaling	0.67	0.25	0.75	1	0	1	Non-essential	Conditionally_essential	Non-essential	Non-essential	Non-essential	Essential	Non-essential	Essential	Conditionally_essential
nrdI	o_0134	Core	F	Metabolism	0.13	0	0.25	0.4	0	0	Non-essential	Conditionally_essential	Non-essential	Non-essential	Non-essential	Non-essential	Non-essential	Conditionally_essential	Non-essential
nrdR	o_0104	Core	K	Information storage and processing	0.64	0.25	1	0.6	0.33	1	Non-essential	Conditionally_essential	Non-essential	Non-essential	Conditionally_essential	Essential	Non-essential	Non-essential	Conditionally_essential
nth	o_0300	Core	L	Information storage and processing	0.11	0	0.25	0	0.33	0	Non-essential	Non-essential	Non-essential	Conditionally_essential	Non-essential	Non-essential	Non-essential	Non-essential	Non-essential
nusA	o_0568	Core	K	Information storage and processing	2	2	2	2	2	2	Essential	Essential	Essential	Essential	Essential	Essential	Essential	Essential	Essential
nusB	o_0603	Core	K	Information storage and processing	0.62	0.75	0.75	1.2	0.67	0	Non-essential	Conditionally_essential	Essential	Non-essential	Non-essential	Essential	Conditionally_essential	Essential	Non-essential
nusG	o_0045	Core	K	Information storage and processing	1.07	1	1.5	1.2	2	0	Non-essential	Non-essential	Essential	Essential	Essential	Essential	Essential	Essential	Non-essential
obgE	o_0425	Core	S	Poor characterization	1.33	1.5	2	2	2	0	Essential	Essential	Essential	Essential	Essential	Essential	Essential	Essential	Non-essential
pabB	o_0674	Core	EH	Metabolism	0.07	0	0.25	0.2	0	0	Non-essential	Conditionally_essential	Non-essential	Non-essential	Non-essential	Non-essential	Non-essential	Non-essential	Non-essential
parC	o_0290	Core	L	Information storage and processing	2	2	2	2	2	2	Essential	Essential	Essential	Essential	Essential	Essential	Essential	Essential	Essential
parE	o_0290	Core	L	Information storage and processing	2	2	2	2	2	2	Essential	Essential	Essential	Essential	Essential	Essential	Essential	Essential	Essential
pbp1a	o_0539	Core	M	Cellular processing and signaling	2	2	2	2	2	2	Essential	Essential	Essential	Essential	Essential	Essential	Essential	Essential	Essential
pbp1b	o_0024	Core	M	Cellular processing and signaling	1.47	1.25	1.75	1.4	2	1	Essential	Conditionally_essential	Essential	Essential	Essential	Essential	Non-essential	Essential	Conditionally_essential
pbp2a	o_0696	Core	M	Cellular processing and signaling	0.82	0.5	1.25	0.8	0.67	1	Non-essential	Conditionally_essential	Non-essential	Conditionally_essential	Conditionally_essential	Essential	Conditionally_essential	Non-essential	Conditionally_essential
pbp2X	o_0547	Core	M	Cellular processing and signaling	2	2	2	2	2	2	Essential	Essential	Essential	Essential	Essential	Essential	Essential	Essential	Essential
pbp3	o_0090	Core	M	Cellular processing and signaling	0.51	0.25	0.5	0.2	0.33	1	Non-essential	Conditionally_essential	Non-essential	Non-essential	Conditionally_essential	Non-essential	Non-essential	Non-essential	Conditionally_essential
pcp	o_0160	Core	O	Cellular processing and signaling	0.24	0	0.75	0.4	0.33	0	Non-essential	Non-essential	Non-essential	Conditionally_essential	Non-essential	Essential	Non-essential	Non-essential	Non-essential
pcrA	o_0398	Core	L	Information storage and processing	1.67	1.75	2	2	2	1	Essential	Essential	Essential	Essential	Essential	Essential	Essential	Essential	Conditionally_essential
pepA	o_0029	Core	G	Metabolism	0.33	0.25	0	0	0	1	Non-essential	Non-essential	Non-essential	Non-essential	Non-essential	Non-essential	Non-essential	Non-essential	Conditionally_essential
pepC	o_0540	Core	E	Metabolism	0.13	0	0.5	0.4	0	0	Non-essential	Non-essential	Non-essential	Non-essential	Non-essential	Essential	Non-essential	Non-essential	Non-essential
pepF	o_0457	Core	E	Metabolism	0.11	0	0.25	0	0.33	0	Non-essential	Non-essential	Non-essential	Non-essential	Conditionally_essential	Non-essential	Non-essential	Non-essential	Non-essential
pepO	o_0709	Core	O	Cellular processing and signaling	0.6	0.5	0.5	0.8	0	1	Conditionally_essential	Conditionally_essential	Non-essential	Non-essential	Non-essential	Conditionally_essential	Non-essential	Conditionally_essential	Conditionally_essential
pepT	o_0247	Core	E	Metabolism	0.82	0.75	1	0.8	0.67	1	Essential	Essential	Non-essential	Conditionally_essential	Conditionally_essential	Non-essential	Non-essential	Non-essential	Conditionally_essential
pepV	o_0326	Core	E	Metabolism	0.96	0.75	1	0.2	1.67	1	Non-essential	Conditionally_essential	Essential	Conditionally_essential	Essential	Non-essential	Non-essential	Non-essential	Conditionally_essential
perR	o_0056	Core	P	Metabolism	0.29	0	0.75	0.2	0.67	0	Non-essential	Conditionally_essential	Non-essential	Conditionally_essential	Conditionally_essential	Non-essential	Non-essential	Non-essential	Non-essential
pfkA	o_0406	Core	F	Metabolism	2	2	2	2	2	2	Essential	Essential	Essential	Essential	Essential	Essential	Essential	Essential	Essential
pfkB	o_0268	Core	H	Metabolism	0.33	0.25	0.5	1	0	0	Non-essential	Non-essential	Non-essential	Non-essential	Non-essential	Essential	Conditionally_essential	Essential	Non-essential
pflA	o_0117	Core	C	Metabolism	0.76	0.25	1.25	0.6	0.67	1	Non-essential	Conditionally_essential	Non-essential	Conditionally_essential	Conditionally_essential	Essential	Non-essential	Non-essential	Conditionally_essential
pflB	o_0616	Core	C	Metabolism	0.64	0.25	1	0.6	0.33	1	Non-essential	Conditionally_essential	Non-essential	Non-essential	Conditionally_essential	Essential	Non-essential	Non-essential	Conditionally_essential
pgsA	o_0740	Core	I	Metabolism	2	2	2	2	2	2	Essential	Essential	Essential	Essential	Essential	Essential	Essential	Essential	Essential
pheS	o_0237	Core	J	Information storage and processing	2	2	2	2	2	2	Essential	Essential	Essential	Essential	Essential	Essential	Essential	Essential	Essential
pheT	o_0237	Core	J	Information storage and processing	2	2	2	2	2	2	Essential	Essential	Essential	Essential	Essential	Essential	Essential	Essential	Essential
phoU	o_0389	Core	P	Metabolism	1.27	1.25	2	1.8	2	0	Essential	Essential	Essential	Essential	Essential	Essential	Conditionally_essential	Essential	Non-essential
pknB	o_0531	Core	KLT	Mix	1.67	1.75	2	2	2	1	Essential	Essential	Essential	Essential	Essential	Essential	Essential	Essential	Conditionally_essential
plsX	o_0009	Core	I	Metabolism	2	2	2	2	2	2	Essential	Essential	Essential	Essential	Essential	Essential	Essential	Essential	Essential
plsY	o_0289	Core	I	Metabolism	2	2	2	2	2	2	Essential	Essential	Essential	Essential	Essential	Essential	Essential	Essential	Essential
pnp	o_0657	Core	J	Information storage and processing	1.2	0.75	1.75	0.6	2	1	Non-essential	Conditionally_essential	Essential	Essential	Essential	Essential	Non-essential	Non-essential	Conditionally_essential
pnuC	o_0424	Core	H	Metabolism	0	0	0	0	0	0	Non-essential	Non-essential	Non-essential	Non-essential	Non-essential	Non-essential	Non-essential	Non-essential	Non-essential
polA	o_0055	Core	L	Information storage and processing	1.53	1.25	2	1.6	2	1	Essential	Essential	Essential	Essential	Essential	Essential	Non-essential	Essential	Conditionally_essential
ppc	o_0191	Core	H	Metabolism	0.69	0.75	0.5	0.4	0.67	1	Conditionally_essential	Conditionally_essential	Conditionally_essential	Non-essential	Conditionally_essential	Non-essential	Non-essential	Non-essential	Conditionally_essential
prfA	o_0352	Core	J	Information storage and processing	2	2	2	2	2	2	Essential	Essential	Essential	Essential	Essential	Essential	Essential	Essential	Essential
prfB	NA	Core	J	Information storage and processing	2	2	2	2	2	2	Essential	Essential	Essential	Essential	Essential	Essential	Essential	Essential	Essential
prmA	o_0673	Core	J	Information storage and processing	0	0	0	0	0	0	Non-essential	Non-essential	Non-essential	Non-essential	Non-essential	Non-essential	Non-essential	Non-essential	Non-essential
prmC	o_0352	Core	J	Information storage and processing	0.87	0.75	1	0.6	1	1	Non-essential	Conditionally_essential	Essential	Conditionally_essential	Non-essential	Essential	Non-essential	Non-essential	Conditionally_essential
proB	o_0548	Core	F	Metabolism	0.36	0	1	0.4	0.67	0	Non-essential	Non-essential	Non-essential	Conditionally_essential	Conditionally_essential	Essential	Non-essential	Non-essential	Non-essential
proC	o_0029	Core	E	Metabolism	0	0	0	0	0	0	Non-essential	Non-essential	Non-essential	Non-essential	Non-essential	Non-essential	Non-essential	Non-essential	Non-essential
prsA	o_0454	Core	M	Cellular processing and signaling	0.58	0.25	0.75	0.4	0.33	1	Non-essential	Non-essential	Non-essential	Non-essential	Conditionally_essential	Essential	Non-essential	Non-essential	Conditionally_essential
pstA	o_0389	Core	P	Metabolism	1.13	0.75	1.5	0.4	2	1	Non-essential	Non-essential	Essential	Essential	Essential	Essential	Non-essential	Non-essential	Conditionally_essential
pstB	o_0389	Core	P	Metabolism	1.13	0.75	1.5	0.4	2	1	Non-essential	Non-essential	Essential	Essential	Essential	Essential	Non-essential	Non-essential	Conditionally_essential
pstC	o_0389	Core	P	Metabolism	0.8	0.5	1.5	0.4	2	0	Non-essential	Non-essential	Essential	Essential	Essential	Essential	Non-essential	Non-essential	Non-essential
pta	o_0346	Core	C	Metabolism	0.73	0.5	1.25	0.2	2	0	Non-essential	Conditionally_essential	Essential	Essential	Essential	Non-essential	Non-essential	Non-essential	Non-essential
pth	o_0003	Core	J	Information storage and processing	2	2	2	2	2	2	Essential	Essential	Essential	Essential	Essential	Essential	Essential	Essential	Essential
ptsP	o_0447	Core	G	Metabolism	2	2	2	2	2	2	Essential	Essential	Essential	Essential	Essential	Essential	Essential	Essential	Essential
purB	o_0011	Core	F	Metabolism	0.76	0.25	1.25	0.6	0.67	1	Non-essential	Conditionally_essential	Non-essential	Conditionally_essential	Conditionally_essential	Essential	Non-essential	Non-essential	Conditionally_essential
purD	o_0011	Core	F	Metabolism	0.11	0	0.25	0	0.33	0	Non-essential	Non-essential	Non-essential	Non-essential	Conditionally_essential	Non-essential	Non-essential	Non-essential	Non-essential
purE	o_0011	Core	F	Metabolism	0.38	0.5	0.75	0.8	0.33	0	Non-essential	Non-essential	Non-essential	Non-essential	Conditionally_essential	Essential	Essential	Non-essential	Non-essential
purF	o_0010	Core	F	Metabolism	0.44	0.25	0.25	0	0.33	1	Non-essential	Non-essential	Non-essential	Conditionally_essential	Non-essential	Non-essential	Non-essential	Non-essential	Conditionally_essential
purH	o_0010	Core	F	Metabolism	0.11	0	0.25	0	0.33	0	Non-essential	Non-essential	Non-essential	Conditionally_essential	Non-essential	Non-essential	Non-essential	Non-essential	Non-essential
purK	o_0011	Core	F	Metabolism	0.11	0	0.25	0	0.33	0	Non-essential	Non-essential	Non-essential	Non-essential	Conditionally_essential	Non-essential	Non-essential	Non-essential	Non-essential
purM	o_0010	Core	F	Metabolism	0	0	0	0	0	0	Non-essential	Non-essential	Non-essential	Non-essential	Non-essential	Non-essential	Non-essential	Non-essential	Non-essential
purN	o_0010	Core	F	Metabolism	0	0	0	0	0	0	Non-essential	Non-essential	Non-essential	Non-essential	Non-essential	Non-essential	Non-essential	Non-essential	Non-essential
purR	o_0080	Core	F	Metabolism	0.42	0	1.25	0.6	0.67	0	Non-essential	Conditionally_essential	Non-essential	Conditionally_essential	Conditionally_essential	Essential	Non-essential	Non-essential	Non-essential
pyk	o_0406	Core	G	Metabolism	2	2	2	2	2	2	Essential	Essential	Essential	Essential	Essential	Essential	Essential	Essential	Essential
pyrE	o_0285	Core	F	Metabolism	0.11	0	0.25	0	0.33	0	Non-essential	Non-essential	Non-essential	Conditionally_essential	Non-essential	Non-essential	Non-essential	Non-essential	Non-essential
pyrF	o_0285	Core	F	Metabolism	0.13	0	0.5	0.4	0	0	Non-essential	Non-essential	Non-essential	Non-essential	Non-essential	Essential	Non-essential	Non-essential	Non-essential
pyrH	o_0149	Core	F	Metabolism	2	2	2	2	2	2	Essential	Essential	Essential	Essential	Essential	Essential	Essential	Essential	Essential
pyrR	o_0260	Core	F	Metabolism	0.31	0	1	0.6	0.33	0	Non-essential	Conditionally_essential	Non-essential	Conditionally_essential	Non-essential	Essential	Non-essential	Non-essential	Non-essential
queA	o_0460	Core	J	Information storage and processing	0.13	0	0.5	0.4	0	0	Non-essential	Non-essential	Non-essential	Non-essential	Non-essential	Essential	Non-essential	Non-essential	Non-essential
queG	o_0203	Core	C	Metabolism	0	0	0	0	0	0	Non-essential	Non-essential	Non-essential	Non-essential	Non-essential	Non-essential	Non-essential	Non-essential	Non-essential
racE	o_0112	Core	M	Cellular processing and signaling	2	2	2	2	2	2	Essential	Essential	Essential	Essential	Essential	Essential	Essential	Essential	Essential
radA	o_0069	Core	O	Cellular processing and signaling	0	0	0	0	0	0	Non-essential	Non-essential	Non-essential	Non-essential	Non-essential	Non-essential	Non-essential	Non-essential	Non-essential
radC	NA	Core	E	Metabolism	0.11	0	0.25	0	0.33	0	Non-essential	Non-essential	Non-essential	Conditionally_essential	Non-essential	Non-essential	Non-essential	Non-essential	Non-essential
raiA	o_0526	Core	J	Information storage and processing	0.18	0	0.5	0.2	0.33	0	Non-essential	Conditionally_essential	Non-essential	Conditionally_essential	Non-essential	Non-essential	Non-essential	Non-essential	Non-essential
rapZ	o_0209	Core	S	Poor characterization	1.33	0.75	1.25	1	1	2	Non-essential	Conditionally_essential	Conditionally_essential	Conditionally_essential	Conditionally_essential	Essential	Non-essential	Essential	Essential
rbfA	o_0568	Core	J	Information storage and processing	1.87	2	1.5	1.6	2	2	Essential	Non-essential	Essential	Essential	Essential	Essential	Essential	Essential	Essential
recA	o_0719	Core	L	Information storage and processing	1.33	0.75	1.75	1	2	1	Non-essential	Conditionally_essential	Essential	Essential	Essential	Essential	Non-essential	Essential	Conditionally_essential
recF	o_0743	Core	L	Information storage and processing	1.18	1	1.25	1.2	1.33	1	Non-essential	Conditionally_essential	Essential	Non-essential	Essential	Essential	Conditionally_essential	Essential	Conditionally_essential
recG	o_0596	Core	L	Information storage and processing	1.33	0.75	1.75	1	2	1	Non-essential	Conditionally_essential	Essential	Essential	Essential	Essential	Non-essential	Essential	Conditionally_essential
recJ	o_0299	Core	L	Information storage and processing	0.51	0.25	0.5	0.2	0.33	1	Non-essential	Conditionally_essential	Non-essential	Conditionally_essential	Non-essential	Non-essential	Non-essential	Non-essential	Conditionally_essential
recN	o_0490	Core	L	Information storage and processing	0.11	0	0.25	0	0.33	0	Non-essential	Non-essential	Non-essential	Conditionally_essential	Non-essential	Non-essential	Non-essential	Non-essential	Non-essential
recO	o_0008	Core	L	Information storage and processing	0.4	0.25	0.75	1.2	0	0	Non-essential	Conditionally_essential	Non-essential	Non-essential	Non-essential	Essential	Conditionally_essential	Essential	Non-essential
recR	o_0472	Core	L	Information storage and processing	1.27	0.75	1.5	0.8	2	1	Non-essential	Non-essential	Essential	Essential	Essential	Essential	Non-essential	Essential	Conditionally_essential
recU	o_0539	Core	L	Information storage and processing	2	2	2	2	2	2	Essential	Essential	Essential	Essential	Essential	Essential	Essential	Essential	Essential
recX	o_0524	Core	S	Poor characterization	0.11	0	0.25	0	0.33	0	Non-essential	Non-essential	Non-essential	Non-essential	Conditionally_essential	Non-essential	Non-essential	Non-essential	Non-essential
rexB	o_0241	Core	L	Information storage and processing	1.6	1.75	1.75	1.8	2	1	Essential	Conditionally_essential	Essential	Essential	Essential	Essential	Essential	Essential	Conditionally_essential
rfbA	o_0302	Core	H	Metabolism	2	2	2	2	2	2	Essential	Essential	Essential	Essential	Essential	Essential	Essential	Essential	Essential
rfbB	o_0302	Core	M	Cellular processing and signaling	2	2	2	2	2	2	Essential	Essential	Essential	Essential	Essential	Essential	Essential	Essential	Essential
rfbD	o_0245	Core	M	Cellular processing and signaling	2	2	2	2	2	2	Essential	Essential	Essential	Essential	Essential	Essential	Essential	Essential	Essential
rgg2	o_0156	Core	K	Information storage and processing	0.13	0	0.5	0.4	0	0	Non-essential	Non-essential	Non-essential	Non-essential	Non-essential	Essential	Non-essential	Non-essential	Non-essential
rgg3	o_0171	Core	K	Information storage and processing	0.56	0.25	0.5	0	0.67	1	Non-essential	Non-essential	Non-essential	Conditionally_essential	Conditionally_essential	Non-essential	Non-essential	Non-essential	Conditionally_essential
rimI	o_0630	Core	K	Information storage and processing	1.13	1.25	1	0.4	2	1	Essential	Non-essential	Essential	Essential	Essential	Non-essential	Non-essential	Non-essential	Conditionally_essential
rimM	o_0266	Core	J	Information storage and processing	2	2	2	2	2	2	Essential	Essential	Essential	Essential	Essential	Essential	Essential	Essential	Essential
rimP	o_0568	Core	S	Poor characterization	1.6	1.5	2	1.8	2	1	Essential	Essential	Essential	Essential	Essential	Essential	Conditionally_essential	Essential	Conditionally_essential
rlmB	o_0655	Core	J	Information storage and processing	0.36	0	1	0.4	0.67	0	Non-essential	Non-essential	Non-essential	Conditionally_essential	Conditionally_essential	Essential	Non-essential	Non-essential	Non-essential
rlmD	o_0523	Core	J	Information storage and processing	0.33	0.25	0	0	0	1	Non-essential	Non-essential	Non-essential	Non-essential	Non-essential	Non-essential	Non-essential	Non-essential	Conditionally_essential
rlmH	o_0749	Core	J	Information storage and processing	0.11	0	0.25	0	0.33	0	Non-essential	Non-essential	Non-essential	Conditionally_essential	Non-essential	Non-essential	Non-essential	Non-essential	Non-essential
rlmN	o_0504	Core	J	Information storage and processing	0.33	0.25	0	0	0	1	Non-essential	Non-essential	Non-essential	Non-essential	Non-essential	Non-essential	Non-essential	Non-essential	Conditionally_essential
rnc	o_0170	Core	J	Information storage and processing	2	2	2	2	2	2	Essential	Essential	Essential	Essential	Essential	Essential	Essential	Essential	Essential
rnhC	o_0613	Core	L	Information storage and processing	2	2	2	2	2	2	Essential	Essential	Essential	Essential	Essential	Essential	Essential	Essential	Essential
rnjA	o_0631	Core	S	Poor characterization	2	2	2	2	2	2	Essential	Essential	Essential	Essential	Essential	Essential	Essential	Essential	Essential
rnmV	o_0078	Core	J	Information storage and processing	0.51	0.5	0.75	0.2	1.33	0	Non-essential	Conditionally_essential	Essential	Non-essential	Essential	Non-essential	Non-essential	Non-essential	Non-essential
rnpA	o_0074	Core	J	Information storage and processing	2	2	2	2	2	2	Essential	Essential	Essential	Essential	Essential	Essential	Essential	Essential	Essential
rnr	o_0159	Core	J	Information storage and processing	1.13	0.75	1.5	0.4	2	1	Non-essential	Conditionally_essential	Essential	Essential	Essential	Conditionally_essential	Non-essential	Non-essential	Conditionally_essential
rnz	o_0299	Core	S	Poor characterization	2	2	2	2	2	2	Essential	Essential	Essential	Essential	Essential	Essential	Essential	Essential	Essential
rocA	o_0522	Core	T	Cellular processing and signaling	1.07	0.5	2	1.2	2	0	Non-essential	Essential	Essential	Essential	Essential	Essential	Non-essential	Essential	Non-essential
rofA	o_0034	Accessory	K	Information storage and processing	0.11	0	0.25	0	0.33	0	Non-essential	Non-essential	Non-essential	Non-essential	Conditionally_essential	Non-essential	Non-essential	Non-essential	NA
ropB	o_0688	Core	K	Information storage and processing	0	0	0	0	0	0	Non-essential	Non-essential	Non-essential	Non-essential	Non-essential	Non-essential	Non-essential	Non-essential	Non-essential
rpe	o_0079	Core	G	Metabolism	1.33	1.75	1.25	2	1	1	Essential	Essential	Essential	Non-essential	Conditionally_essential	Essential	Essential	Essential	Conditionally_essential
rpiA	o_0282	Core	G	Metabolism	1.2	1.25	1.25	1.6	1	1	Conditionally_essential	Conditionally_essential	Conditionally_essential	Conditionally_essential	Conditionally_essential	Essential	Essential	Essential	Conditionally_essential
rplA	o_0148	Core	J	Information storage and processing	2	2	2	2	2	2	Essential	Essential	Essential	Essential	Essential	Essential	Essential	Essential	Essential
rplB	o_0018	Core	J	Information storage and processing	2	2	2	2	2	2	Essential	Essential	Essential	Essential	Essential	Essential	Essential	Essential	Essential
rplC	o_0018	Core	J	Information storage and processing	2	2	2	2	2	2	Essential	Essential	Essential	Essential	Essential	Essential	Essential	Essential	Essential
rplD	o_0018	Core	J	Information storage and processing	2	2	2	2	2	2	Essential	Essential	Essential	Essential	Essential	Essential	Essential	Essential	Essential
rplE	o_0018	Core	J	Information storage and processing	2	2	2	2	2	2	Essential	Essential	Essential	Essential	Essential	Essential	Essential	Essential	Essential
rplF	o_0018	Core	J	Information storage and processing	2	2	2	2	2	2	Essential	Essential	Essential	Essential	Essential	Essential	Essential	Essential	Essential
rplI	o_0735	Core	J	Information storage and processing	0.8	0.5	1.5	0.4	2	0	Non-essential	Non-essential	Essential	Essential	Essential	Essential	Non-essential	Non-essential	Non-essential
rplJ	o_0328	Core	J	Information storage and processing	1.33	1.5	2	2	2	0	Essential	Essential	Essential	Essential	Essential	Essential	Essential	Essential	Non-essential
rplK	o_0148	Core	J	Information storage and processing	2	2	2	2	2	2	Essential	Essential	Essential	Essential	Essential	Essential	Essential	Essential	Essential
rplL	o_0328	Core	J	Information storage and processing	2	2	2	2	2	2	Essential	Essential	Essential	Essential	Essential	Essential	Essential	Essential	Essential
rplM	o_0652	Core	J	Information storage and processing	2	2	2	2	2	2	Essential	Essential	Essential	Essential	Essential	Essential	Essential	Essential	Essential
rplN	o_0018	Core	J	Information storage and processing	2	2	2	2	2	2	Essential	Essential	Essential	Essential	Essential	Essential	Essential	Essential	Essential
rplO	o_0018	Core	J	Information storage and processing	2	2	2	2	2	2	Essential	Essential	Essential	Essential	Essential	Essential	Essential	Essential	Essential
rplP	o_0018	Core	J	Information storage and processing	2	2	2	2	2	2	Essential	Essential	Essential	Essential	Essential	Essential	Essential	Essential	Essential
rplQ	o_0019	Core	J	Information storage and processing	2	2	2	2	2	2	Essential	Essential	Essential	Essential	Essential	Essential	Essential	Essential	Essential
rplR	o_0018	Core	J	Information storage and processing	2	2	2	2	2	2	Essential	Essential	Essential	Essential	Essential	Essential	Essential	Essential	Essential
rplS	o_0223	Core	J	Information storage and processing	1.33	1.5	2	2	2	0	Essential	Essential	Essential	Essential	Essential	Essential	Essential	Essential	Non-essential
rplT	o_0250	Core	J	Information storage and processing	1.87	2	1.5	1.6	2	2	Essential	Non-essential	Essential	Essential	Essential	Essential	Essential	Essential	Essential
rplU	o_0258	Core	J	Information storage and processing	2	2	2	2	2	2	Essential	Essential	Essential	Essential	Essential	Essential	Essential	Essential	Essential
rplV	o_0018	Core	J	Information storage and processing	2	2	2	2	2	2	Essential	Essential	Essential	Essential	Essential	Essential	Essential	Essential	Essential
rplX	o_0018	Core	J	Information storage and processing	2	2	2	2	2	2	Essential	Essential	Essential	Essential	Essential	Essential	Essential	Essential	Essential
rpmA	o_0258	Core	J	Information storage and processing	1.87	2	1.5	1.6	2	2	Essential	Non-essential	Essential	Essential	Essential	Essential	Essential	Essential	Essential
rpmB	o_0638	Core	J	Information storage and processing	0.24	0	0.75	0.4	0.33	0	Non-essential	Non-essential	Non-essential	Conditionally_essential	Non-essential	Essential	Non-essential	Non-essential	Non-essential
rpmC	o_0018	Core	J	Information storage and processing	2	2	2	2	2	2	Essential	Essential	Essential	Essential	Essential	Essential	Essential	Essential	Essential
rpmD	o_0018	Core	J	Information storage and processing	2	2	2	2	2	2	Essential	Essential	Essential	Essential	Essential	Essential	Essential	Essential	Essential
rpmF	o_0727	Core	J	Information storage and processing	1.13	1	1.75	1.4	2	0	Non-essential	Conditionally_essential	Essential	Essential	Essential	Essential	Essential	Essential	Non-essential
rpmG	NA	Core	J	Information storage and processing	1.33	1.5	2	2	2	0	Essential	Essential	Essential	Essential	Essential	Essential	Essential	Essential	Non-essential
rpmH	o_0075	Core	J	Information storage and processing	2	2	2	2	2	2	Essential	Essential	Essential	Essential	Essential	Essential	Essential	Essential	Essential
rpmI	o_0250	Core	J	Information storage and processing	1.33	1.5	2	2	2	0	Essential	Essential	Essential	Essential	Essential	Essential	Essential	Essential	Non-essential
rpmJ	o_0019	Core	J	Information storage and processing	2	2	2	2	2	2	Essential	Essential	Essential	Essential	Essential	Essential	Essential	Essential	Essential
rpoB	o_0025	Core	K	Information storage and processing	2	2	2	2	2	2	Essential	Essential	Essential	Essential	Essential	Essential	Essential	Essential	Essential
rpoC	o_0025	Core	K	Information storage and processing	2	2	2	2	2	2	Essential	Essential	Essential	Essential	Essential	Essential	Essential	Essential	Essential
rpoD	o_0244	Core	K	Information storage and processing	2	2	2	2	2	2	Essential	Essential	Essential	Essential	Essential	Essential	Essential	Essential	Essential
rpoE	o_0642	Core	K	Information storage and processing	1.27	0.75	1.5	0.8	2	1	Non-essential	Non-essential	Essential	Essential	Essential	Essential	Non-essential	Essential	Conditionally_essential
rpoZ	o_0532	Core	K	Information storage and processing	0.58	1	0.5	0.4	1.33	0	Essential	Non-essential	Essential	Essential	Non-essential	Non-essential	Non-essential	Non-essential	Non-essential
rpsA	o_0293	Core	J	Information storage and processing	2	2	2	2	2	2	Essential	Essential	Essential	Essential	Essential	Essential	Essential	Essential	Essential
rpsB	o_0708	Core	J	Information storage and processing	2	2	2	2	2	2	Essential	Essential	Essential	Essential	Essential	Essential	Essential	Essential	Essential
rpsC	o_0018	Core	J	Information storage and processing	2	2	2	2	2	2	Essential	Essential	Essential	Essential	Essential	Essential	Essential	Essential	Essential
rpsD	o_0734	Core	J	Information storage and processing	2	2	2	2	2	2	Essential	Essential	Essential	Essential	Essential	Essential	Essential	Essential	Essential
rpsE	o_0018	Core	J	Information storage and processing	2	2	2	2	2	2	Essential	Essential	Essential	Essential	Essential	Essential	Essential	Essential	Essential
rpsF	o_0607	Core	J	Information storage and processing	2	2	2	2	2	2	Essential	Essential	Essential	Essential	Essential	Essential	Essential	Essential	Essential
rpsG	o_0081	Core	J	Information storage and processing	2	2	2	2	2	2	Essential	Essential	Essential	Essential	Essential	Essential	Essential	Essential	Essential
rpsH	o_0018	Core	J	Information storage and processing	2	2	2	2	2	2	Essential	Essential	Essential	Essential	Essential	Essential	Essential	Essential	Essential
rpsI	o_0652	Core	J	Information storage and processing	2	2	2	2	2	2	Essential	Essential	Essential	Essential	Essential	Essential	Essential	Essential	Essential
rpsJ	o_0018	Core	J	Information storage and processing	2	2	2	2	2	2	Essential	Essential	Essential	Essential	Essential	Essential	Essential	Essential	Essential
rpsK	o_0019	Core	J	Information storage and processing	2	2	2	2	2	2	Essential	Essential	Essential	Essential	Essential	Essential	Essential	Essential	Essential
rpsL	o_0081	Core	J	Information storage and processing	2	2	2	2	2	2	Essential	Essential	Essential	Essential	Essential	Essential	Essential	Essential	Essential
rpsM	o_0019	Core	J	Information storage and processing	2	2	2	2	2	2	Essential	Essential	Essential	Essential	Essential	Essential	Essential	Essential	Essential
rpsN	o_0629	Core	J	Information storage and processing	0	0	0	0	0	0	Non-essential	Non-essential	Non-essential	Non-essential	Non-essential	Non-essential	Non-essential	Non-essential	Non-essential
rpsO	o_0659	Core	J	Information storage and processing	1.2	1	2	1.6	2	0	Essential	Essential	Essential	Essential	Essential	Essential	Non-essential	Essential	Non-essential
rpsP	o_0262	Core	J	Information storage and processing	2	2	2	2	2	2	Essential	Essential	Essential	Essential	Essential	Essential	Essential	Essential	Essential
rpsQ	o_0018	Core	J	Information storage and processing	2	2	2	2	2	2	Essential	Essential	Essential	Essential	Essential	Essential	Essential	Essential	Essential
rpsR	o_0607	Core	J	Information storage and processing	1.33	1.5	2	2	2	0	Essential	Essential	Essential	Essential	Essential	Essential	Essential	Essential	Non-essential
rpsS	o_0018	Core	J	Information storage and processing	1.2	1.5	1.5	1.6	2	0	Essential	Non-essential	Essential	Essential	Essential	Essential	Essential	Essential	Non-essential
rpsT	o_0386	Core	J	Information storage and processing	0.44	0.5	1	1	0.33	0	Non-essential	Conditionally_essential	Non-essential	Conditionally_essential	Non-essential	Essential	Essential	Non-essential	Non-essential
rpsU	o_0242	Core	J	Information storage and processing	1.73	1.5	1.5	1.2	2	2	Non-essential	Non-essential	Essential	Essential	Essential	Essential	Essential	Essential	Essential
rseP	o_0662	Core	M	Cellular processing and signaling	1.2	0.75	1.75	0.6	2	1	Non-essential	Conditionally_essential	Essential	Essential	Essential	Essential	Non-essential	Non-essential	Conditionally_essential
rsfS	o_0093	Core	J	Information storage and processing	0	0	0	0	0	0	Non-essential	Non-essential	Non-essential	Non-essential	Non-essential	Non-essential	Non-essential	Non-essential	Non-essential
rsgA	o_0079	Core	G	Metabolism	1.67	1.75	2	2	2	1	Essential	Essential	Essential	Essential	Essential	Essential	Essential	Essential	Conditionally_essential
rsmA	o_0078	Core	J	Information storage and processing	0.87	0.75	1	0.6	1	1	Non-essential	Conditionally_essential	Essential	Non-essential	Conditionally_essential	Essential	Non-essential	Non-essential	Conditionally_essential
rsmB	o_0531	Core	J	Information storage and processing	0.44	0.25	0.25	0	0.33	1	Non-essential	Non-essential	Non-essential	Conditionally_essential	Non-essential	Non-essential	Non-essential	Non-essential	Conditionally_essential
rsmD	o_0505	Core	L	Information storage and processing	0.27	0	1	0.8	0	0	Non-essential	Essential	Non-essential	Non-essential	Non-essential	Essential	Non-essential	Non-essential	Non-essential
rsmG	o_0100	Core	J	Information storage and processing	0.56	0.75	1	1	0.67	0	Conditionally_essential	Conditionally_essential	Conditionally_essential	Non-essential	Conditionally_essential	Essential	Conditionally_essential	Non-essential	Non-essential
rsmH	o_0547	Core	J	Information storage and processing	1.53	1.25	2	1.6	2	1	Essential	Essential	Essential	Essential	Essential	Essential	Non-essential	Essential	Conditionally_essential
rsmI	o_0127	Core	H	Metabolism	0.91	0.5	0.75	0.4	0.33	2	Non-essential	Non-essential	Non-essential	Conditionally_essential	Non-essential	Essential	Non-essential	Non-essential	Essential
ruvA	o_0721	Core	L	Information storage and processing	1.67	1.75	2	2	2	1	Essential	Essential	Essential	Essential	Essential	Essential	Essential	Essential	Conditionally_essential
ruvB	o_0013	Core	L	Information storage and processing	1.6	1.75	1.75	1.8	2	1	Essential	Conditionally_essential	Essential	Essential	Essential	Essential	Essential	Essential	Conditionally_essential
ruvX	o_0717	Core	L	Information storage and processing	1.33	1.5	2	2	2	0	Essential	Essential	Essential	Essential	Essential	Essential	Essential	Essential	Non-essential
sagA	o_0230	Core	-	Poor characterization	0	0	0	0	0	0	Non-essential	Non-essential	Non-essential	Non-essential	Non-essential	Non-essential	Non-essential	Non-essential	Non-essential
sagB	o_0230	Core	C	Metabolism	0	0	0	0	0	0	Non-essential	Non-essential	Non-essential	Non-essential	Non-essential	Non-essential	Non-essential	Non-essential	Non-essential
scl1~~~slc1	NA	Accessory	GM	Mix	0.13	0	0.5	0.4	0	0	Non-essential	Non-essential	Non-essential	Non-essential	Non-essential	Essential	Non-essential	Non-essential	NA
scpAB	o_0679	Core	O	Cellular processing and signaling	0	0	0	0	0	0	Non-essential	Non-essential	Non-essential	Non-essential	Non-essential	Non-essential	Non-essential	Non-essential	Non-essential
scpC	NA	Core	O	Cellular processing and signaling	0.44	0.25	0.25	0	0.33	1	Non-essential	Non-essential	Non-essential	Conditionally_essential	Non-essential	Non-essential	Non-essential	Non-essential	Conditionally_essential
sda~~~sda1	o_0570	Accessory	F	Metabolism	0	0	0	0	0	0	Non-essential	Non-essential	NA	NA	NA	Non-essential	Non-essential	Non-essential	NA
sdaAA	o_0738	Core	E	Metabolism	0	0	0	0	0	0	Non-essential	Non-essential	Non-essential	Non-essential	Non-essential	Non-essential	Non-essential	Non-essential	Non-essential
sdaAB	o_0738	Core	E	Metabolism	0	0	0	0	0	0	Non-essential	Non-essential	Non-essential	Non-essential	Non-essential	Non-essential	Non-essential	Non-essential	Non-essential
sdaB	o_0689	Core	S	Poor characterization	0	0	0	0	0	0	Non-essential	Non-essential	Non-essential	Non-essential	Non-essential	Non-essential	Non-essential	Non-essential	Non-essential
secA	o_0599	Core	U	Cellular processing and signaling	2	2	2	2	2	2	Essential	Essential	Essential	Essential	Essential	Essential	Essential	Essential	Essential
secE	o_0695	Core	U	Cellular processing and signaling	2	2	2	2	2	2	Essential	Essential	Essential	Essential	Essential	Essential	Essential	Essential	Essential
secG	o_0159	Core	U	Cellular processing and signaling	2	2	2	2	2	2	Essential	Essential	Essential	Essential	Essential	Essential	Essential	Essential	Essential
secY	o_0018	Core	U	Cellular processing and signaling	2	2	2	2	2	2	Essential	Essential	Essential	Essential	Essential	Essential	Essential	Essential	Essential
serS	o_0582	Core	J	Information storage and processing	2	2	2	2	2	2	Essential	Essential	Essential	Essential	Essential	Essential	Essential	Essential	Essential
shp2	NA	Core	NA	Poor characterization	0	0	0	0	0	0	Non-essential	Non-essential	Non-essential	Non-essential	Non-essential	Non-essential	Non-essential	Non-essential	Non-essential
shp3	NA	Core	NA	Poor characterization	0	0	0	0	0	0	Non-essential	Non-essential	Non-essential	Non-essential	Non-essential	Non-essential	Non-essential	Non-essential	Non-essential
shr	NA	Core	M	Cellular processing and signaling	0.62	0.25	0.75	0.2	0.67	1	Non-essential	Conditionally_essential	Non-essential	Conditionally_essential	Conditionally_essential	Non-essential	Non-essential	Non-essential	Conditionally_essential
sic	o_0681	Accessory	NA	Poor characterization	0	0	0	0	0	0	Non-essential	Non-essential	NA	NA	NA	Non-essential	Non-essential	Non-essential	NA
sipA	o_0035	Accessory	U	Cellular processing and signaling	0	0	0	0	0	0	Non-essential	Non-essential	NA	NA	NA	Non-essential	Non-essential	Non-essential	NA
ska	o_0669	Core	NA	Poor characterization	0.33	0.25	0	0	0	1	Non-essential	Non-essential	Non-essential	Non-essential	Non-essential	Non-essential	Non-essential	Non-essential	Conditionally_essential
slo	o_0046	Core	M	Cellular processing and signaling	0.18	0	0.5	0.2	0.33	0	Non-essential	Conditionally_essential	Non-essential	Non-essential	Conditionally_essential	Non-essential	Non-essential	Non-essential	Non-essential
smc	o_0170	Core	D	Cellular processing and signaling	0.71	0.5	1	0.8	0.33	1	Non-essential	Conditionally_essential	Non-essential	Non-essential	Conditionally_essential	Essential	Conditionally_essential	Non-essential	Conditionally_essential
smpB	o_0159	Core	O	Cellular processing and signaling	1.67	1.75	2	2	2	1	Essential	Essential	Essential	Essential	Essential	Essential	Essential	Essential	Conditionally_essential
sodA	o_0462	Core	C	Metabolism	0.93	1	1.5	0.8	2	0	Essential	Essential	Essential	Essential	Essential	Non-essential	Non-essential	Non-essential	Non-essential
speA	NA	Accessory	S	Poor characterization	0	0	0	0	0	0	Non-essential	Non-essential	NA	NA	NA	Non-essential	Non-essential	Non-essential	NA
speB	o_0687	Core	M	Cellular processing and signaling	0.13	0.5	0	0.4	0	0	Essential	Non-essential	Non-essential	Non-essential	Non-essential	Non-essential	Non-essential	Non-essential	Non-essential
speG	NA	Accessory	S	Poor characterization	0.11	0	0.25	0	0.33	0	Non-essential	Non-essential	Non-essential	Non-essential	Conditionally_essential	Non-essential	Non-essential	Non-essential	Non-essential
speh	NA	Accessory	S	Poor characterization	0	0	0	0	0	0	NA	NA	NA	NA	NA	NA	NA	NA	Non-essential
spej	o_0138	Accessory	S	Poor characterization	0	0	0	0	0	0	Non-essential	Non-essential	Non-essential	Non-essential	Non-essential	Non-essential	Non-essential	Non-essential	NA
spx	o_0718	Core	P	Metabolism	1.33	1.5	2	2	2	0	Essential	Essential	Essential	Essential	Essential	Essential	Essential	Essential	Non-essential
spxR	o_0434	Core	K	Information storage and processing	0.76	0.25	1.25	0.6	0.67	1	Non-essential	Conditionally_essential	Non-essential	Conditionally_essential	Conditionally_essential	Essential	Non-essential	Non-essential	Conditionally_essential
srtC1	o_0035	Accessory	S	Poor characterization	0.13	0	0.5	0.4	0	0	Non-essential	Non-essential	NA	NA	NA	Essential	Non-essential	Non-essential	NA
sstT	o_0098	Core	E	Metabolism	0.62	0.5	1	1.2	0.67	0	Conditionally_essential	Conditionally_essential	Conditionally_essential	Non-essential	Conditionally_essential	Essential	Non-essential	Essential	Non-essential
stcA	NA	Core	NA	Poor characterization	0	0	0	0	0	0	Non-essential	Non-essential	Non-essential	Non-essential	Non-essential	Non-essential	Non-essential	Non-essential	Non-essential
sufB	o_0088	Core	O	Cellular processing and signaling	1.13	1	1.25	1.4	1	1	Non-essential	Conditionally_essential	Conditionally_essential	Conditionally_essential	Conditionally_essential	Essential	Essential	Essential	Conditionally_essential
sufC	o_0088	Core	O	Cellular processing and signaling	1.13	1	1.25	1.4	1	1	Non-essential	Conditionally_essential	Conditionally_essential	Conditionally_essential	Conditionally_essential	Essential	Essential	Essential	Conditionally_essential
sufD	o_0088	Core	O	Cellular processing and signaling	1.24	1.25	1.25	1.4	1.33	1	Non-essential	Conditionally_essential	Essential	Conditionally_essential	Conditionally_essential	Essential	Essential	Essential	Conditionally_essential
tadA	NA	Core	NU	Cellular processing and signaling	0.11	0	0.25	0	0.33	0	Non-essential	Non-essential	Non-essential	Non-essential	Conditionally_essential	Non-essential	Non-essential	Non-essential	Non-essential
tee18	NA	Accessory	-	Poor characterization	0	0	0	0	0	0	NA	NA	NA	NA	NA	NA	NA	NA	Non-essential
tee3	NA	Accessory	-	Poor characterization	0	0	0	0	0	0	NA	NA	Non-essential	Non-essential	Non-essential	NA	NA	NA	NA
tgt	o_0059	Core	F	Metabolism	0.44	0.25	0.25	0	0.33	1	Non-essential	Non-essential	Non-essential	Non-essential	Conditionally_essential	Non-essential	Non-essential	Non-essential	Conditionally_essential
thiI	o_0256	Core	H	Metabolism	1.07	0.75	1.25	0.2	2	1	Non-essential	Conditionally_essential	Essential	Essential	Essential	Non-essential	Non-essential	Non-essential	Conditionally_essential
thiT	o_0187	Core	S	Poor characterization	0.89	0.5	1.5	1	1.67	0	Non-essential	Conditionally_essential	Essential	Essential	Conditionally_essential	Essential	Non-essential	Essential	Non-essential
thrS	o_0166	Core	J	Information storage and processing	2	2	2	2	2	2	Essential	Essential	Essential	Essential	Essential	Essential	Essential	Essential	Essential
tig	o_0643	Core	D	Cellular processing and signaling	0.31	0	1	0.6	0.33	0	Non-essential	Conditionally_essential	Non-essential	Conditionally_essential	Non-essential	Essential	Non-essential	Non-essential	Non-essential
tilS	o_0004	Core	D	Cellular processing and signaling	2	2	2	2	2	2	Essential	Essential	Essential	Essential	Essential	Essential	Essential	Essential	Essential
tkt	o_0550	Core	G	Metabolism	1.13	1	1.25	1.4	1	1	Conditionally_essential	Conditionally_essential	Conditionally_essential	Conditionally_essential	Conditionally_essential	Essential	Conditionally_essential	Essential	Conditionally_essential
tmk	o_0126	Core	F	Metabolism	2	2	2	2	2	2	Essential	Essential	Essential	Essential	Essential	Essential	Essential	Essential	Essential
tnpB	o_0037	Accessory	L	Information storage and processing	0	0	0	0	0	0	Non-essential	Non-essential	NA	NA	NA	Non-essential	Non-essential	Non-essential	NA
topA	o_0360	Core	L	Information storage and processing	2	2	2	2	2	2	Essential	Essential	Essential	Essential	Essential	Essential	Essential	Essential	Essential
tpiA	o_0194	Core	G	Metabolism	2	2	2	2	2	2	Essential	Essential	Essential	Essential	Essential	Essential	Essential	Essential	Essential
treC	o_0710	Core	G	Metabolism	1.8	1.5	1.75	1.4	2	2	Non-essential	Conditionally_essential	Essential	Essential	Essential	Essential	Essential	Essential	Essential
treP	o_0710	Core	G	Metabolism	0.67	0.25	0.75	1	0	1	Non-essential	Conditionally_essential	Non-essential	Non-essential	Non-essential	Essential	Non-essential	Essential	Conditionally_essential
treR	o_0711	Core	K	Information storage and processing	0.33	0	0.75	1	0	0	Non-essential	Conditionally_essential	Non-essential	Non-essential	Non-essential	Essential	Non-essential	Essential	Non-essential
trmB	o_0574	Core	J	Information storage and processing	0.11	0	0.25	0	0.33	0	Non-essential	Non-essential	Non-essential	Non-essential	Conditionally_essential	Non-essential	Non-essential	Non-essential	Non-essential
trmD	o_0266	Core	J	Information storage and processing	2	2	2	2	2	2	Essential	Essential	Essential	Essential	Essential	Essential	Essential	Essential	Essential
trmFO	o_0363	Core	J	Information storage and processing	0.13	0	0.5	0.4	0	0	Non-essential	Non-essential	Non-essential	Non-essential	Non-essential	Essential	Non-essential	Non-essential	Non-essential
trpS	o_0746	Core	J	Information storage and processing	2	2	2	2	2	2	Essential	Essential	Essential	Essential	Essential	Essential	Essential	Essential	Essential
truA	o_0645	Core	J	Information storage and processing	0.67	0.5	1	0	2	0	Non-essential	Non-essential	Essential	Essential	Essential	Non-essential	Non-essential	Non-essential	Non-essential
truB	o_0391	Core	J	Information storage and processing	0.67	0.5	1	0	2	0	Non-essential	Non-essential	Essential	Essential	Essential	Non-essential	Non-essential	Non-essential	Non-essential
trxA	o_0610	Core	O	Cellular processing and signaling	1.2	1	2	1.6	2	0	Essential	Essential	Essential	Essential	Essential	Essential	Non-essential	Essential	Non-essential
trxB	o_0543	Core	C	Metabolism	1.33	1.5	2	2	2	0	Essential	Essential	Essential	Essential	Essential	Essential	Essential	Essential	Non-essential
tsaB	o_0630	Core	O	Cellular processing and signaling	2	2	2	2	2	2	Essential	Essential	Essential	Essential	Essential	Essential	Essential	Essential	Essential
tsaD	o_0630	Core	O	Cellular processing and signaling	2	2	2	2	2	2	Essential	Essential	Essential	Essential	Essential	Essential	Essential	Essential	Essential
tsaE	o_0577	Core	M	Cellular processing and signaling	2	2	2	2	2	2	Essential	Essential	Essential	Essential	Essential	Essential	Essential	Essential	Essential
tsf	o_0708	Core	J	Information storage and processing	2	2	2	2	2	2	Essential	Essential	Essential	Essential	Essential	Essential	Essential	Essential	Essential
tuf	o_0193	Core	J	Information storage and processing	2	2	2	2	2	2	Essential	Essential	Essential	Essential	Essential	Essential	Essential	Essential	Essential
typA	o_0501	Core	T	Cellular processing and signaling	1.2	1	2	1.6	2	0	Essential	Essential	Essential	Essential	Essential	Essential	Non-essential	Essential	Non-essential
tyrS	o_0023	Core	J	Information storage and processing	2	2	2	2	2	2	Essential	Essential	Essential	Essential	Essential	Essential	Essential	Essential	Essential
udk	o_0443	Core	F	Metabolism	0	0	0	0	0	0	Non-essential	Non-essential	Non-essential	Non-essential	Non-essential	Non-essential	Non-essential	Non-essential	Non-essential
udp	o_0627	Core	F	Metabolism	0.22	0	0.5	0	0.67	0	Non-essential	Non-essential	Non-essential	Conditionally_essential	Conditionally_essential	Non-essential	Non-essential	Non-essential	Non-essential
ugpC	o_0667	Core	P	Metabolism	0.18	0	0.5	0.2	0.33	0	Non-essential	Conditionally_essential	Non-essential	Conditionally_essential	Non-essential	Non-essential	Non-essential	Non-essential	Non-essential
ulaG	o_0053	Core	S	Poor characterization	0.11	0	0.25	0	0.33	0	Non-essential	Non-essential	Non-essential	Conditionally_essential	Non-essential	Non-essential	Non-essential	Non-essential	Non-essential
upp	o_0123	Core	F	Metabolism	0.44	0.25	0.75	1	0.33	0	Non-essential	Conditionally_essential	Conditionally_essential	Non-essential	Non-essential	Essential	Non-essential	Essential	Non-essential
uvrA	o_0605	Core	L	Information storage and processing	0.44	0.25	0.25	0	0.33	1	Non-essential	Non-essential	Non-essential	Conditionally_essential	Non-essential	Non-essential	Non-essential	Non-essential	Conditionally_essential
uvrB	o_0421	Core	L	Information storage and processing	0.67	0.5	1	0	2	0	Non-essential	Non-essential	Essential	Essential	Essential	Non-essential	Non-essential	Non-essential	Non-essential
uvrC	o_0325	Core	L	Information storage and processing	0.58	0.25	0.75	0.4	0.33	1	Non-essential	Non-essential	Non-essential	Conditionally_essential	Non-essential	Essential	Non-essential	Non-essential	Conditionally_essential
vicK	o_0169	Core	T	Cellular processing and signaling	0.73	0.25	1	0.2	1	1	Non-essential	Conditionally_essential	Non-essential	Essential	Conditionally_essential	Non-essential	Non-essential	Non-essential	Conditionally_essential
whiA	o_0209	Core	K	Information storage and processing	0.76	0.25	1.25	0.6	0.67	1	Non-essential	Conditionally_essential	Non-essential	Conditionally_essential	Conditionally_essential	Essential	Non-essential	Non-essential	Conditionally_essential
xerD	o_0112	Core	L	Information storage and processing	0.33	0.25	0	0	0	1	Non-essential	Non-essential	Non-essential	Non-essential	Non-essential	Non-essential	Non-essential	Non-essential	Conditionally_essential
xerS	o_0369	Core	D	Cellular processing and signaling	1.67	1.75	2	2	2	1	Essential	Essential	Essential	Essential	Essential	Essential	Essential	Essential	Conditionally_essential
xseA	o_0490	Core	L	Information storage and processing	0.67	0.5	1	0	2	0	Non-essential	Non-essential	Essential	Essential	Essential	Non-essential	Non-essential	Non-essential	Non-essential
yaaA	o_0713	Core	S	Poor characterization	0	0	0	0	0	0	Non-essential	Non-essential	Non-essential	Non-essential	Non-essential	Non-essential	Non-essential	Non-essential	Non-essential
yabA	o_0127	Core	L	Information storage and processing	1.67	1.75	2	2	2	1	Essential	Essential	Essential	Essential	Essential	Essential	Essential	Essential	Conditionally_essential
yajC	o_0663	Core	U	Cellular processing and signaling	0.53	0.25	1.25	0.6	1	0	Non-essential	Non-essential	Non-essential	Conditionally_essential	Essential	Essential	Conditionally_essential	Non-essential	Non-essential
ybeY	o_0154	Core	S	Poor characterization	2	2	2	2	2	2	Essential	Essential	Essential	Essential	Essential	Essential	Essential	Essential	Essential
ychF	o_0003	Core	J	Information storage and processing	0.76	0.5	1.5	0.6	1.67	0	Non-essential	Conditionally_essential	Essential	Essential	Conditionally_essential	Essential	Non-essential	Non-essential	Non-essential
yhbY	o_0093	Core	J	Information storage and processing	0.4	0.25	0.25	0.2	0	1	Non-essential	Non-essential	Non-essential	Non-essential	Non-essential	Conditionally_essential	Non-essential	Non-essential	Conditionally_essential
yidA	o_0195	Core	S	Poor characterization	0.93	1	1.5	0.8	2	0	Essential	Essential	Essential	Essential	Essential	Non-essential	Non-essential	Non-essential	Non-essential
yidC	o_0108	Core	U	Cellular processing and signaling	2	2	2	2	2	2	Essential	Essential	Essential	Essential	Essential	Essential	Essential	Essential	Essential
yidD	o_0112	Core	S	Poor characterization	0.47	0.25	0.5	0.4	0	1	Non-essential	Non-essential	Non-essential	Non-essential	Non-essential	Essential	Non-essential	Non-essential	Conditionally_essential
yihA	o_0279	Core	D	Cellular processing and signaling	2	2	2	2	2	2	Essential	Essential	Essential	Essential	Essential	Essential	Essential	Essential	Essential
ylqF	o_0359	Core	S	Poor characterization	2	2	2	2	2	2	Essential	Essential	Essential	Essential	Essential	Essential	Essential	Essential	Essential
yqeH	o_0093	Core	S	Poor characterization	2	2	2	2	2	2	Essential	Essential	Essential	Essential	Essential	Essential	Essential	Essential	Essential
yqeK	o_0093	Core	H	Metabolism	1.2	1	2	1.6	2	0	Essential	Essential	Essential	Essential	Essential	Essential	Non-essential	Essential	Non-essential
[truncated: 1 more rows]
