# Supplementary material for: Pangenome evaluation of gene essentiality in Streptococcus pyogenes
Source: Microbiol Spectr. 2024 Jul 16;12(8):e03240-23. doi: 10.1128/spectrum.03240-23 (PMC11323703; doi:10.1128/spectrum.03240-23)
Supplement: Table S1 — Summary statistics for transposons sequence libraries and list of RefSeq accession. [file spectrum.03240-23-s0006.xlsx]

## Sheet: Index
Sheet name:	Description:
Included_references	List of RefSeq accessions on genomes included in reference pangenome
Data_sets	Transposon library statistics

## Sheet: Included_references
RefSeq accessions for strains included in the reference pangenome analysis
RefSeq accession:
GCF_000006785
GCF_000007285
GCF_000007425
GCF_000009385
GCF_000011285
GCF_000011665
GCF_000011765
GCF_000012165
GCF_000013485
GCF_000013505
GCF_000013525
GCF_000013545
GCF_000018125
GCF_000167435
GCF_000230295
GCF_000250905
GCF_000250925
GCF_000307535
GCF_000349925
GCF_000422045
GCF_000732425
GCF_000743015
GCF_000756485
GCF_000767505
GCF_000772185
GCF_000772245
GCF_000993765
GCF_001014285
GCF_001014305
GCF_001019635
GCF_001019675
GCF_001019695
GCF_001020185
GCF_001021955
GCF_001023495
GCF_001039695
GCF_001051095
GCF_001267805
GCF_001267845
GCF_001535565
GCF_001547715
GCF_001547815
GCF_001547835
GCF_001559175
GCF_001620285
GCF_001635895
GCF_001635935
GCF_001635975
GCF_001638845
GCF_001678885
GCF_002055535
GCF_002163545
GCF_002236855
GCF_002236875
GCF_002238295
GCF_002238315
GCF_002355175
GCF_002355815
GCF_002557755
GCF_002844355
GCF_003025365
GCF_003203475
GCF_003352145
GCF_003609955
GCF_003640605
GCF_003698205
GCF_003812645
GCF_003814365
GCF_003814385
GCF_004010855
GCF_004010875
GCF_004028355
GCF_004123995
GCF_004124075
GCF_004124115
GCF_004124135
GCF_004135875
GCF_004153945
GCF_004153965
GCF_004153985
GCF_004154005
GCF_004154025
GCF_004154045
GCF_004154065
GCF_004154085
GCF_004154105
GCF_004154125
GCF_004154145
GCF_004154165
GCF_004154185
GCF_004154205
GCF_004154225
GCF_004154245
GCF_004154265
GCF_004154285
GCF_004154305
GCF_004154325
GCF_004154345
GCF_004154365
GCF_004154385
GCF_004154405
GCF_004193935
GCF_005160445
GCF_005160565
GCF_005160785
GCF_005160925
GCF_005161125
GCF_005161325
GCF_005161465
GCF_005161605
GCF_005161825
GCF_005161985
GCF_005162245
GCF_005162405
GCF_005162565
GCF_005162725
GCF_005162865
GCF_005163085
GCF_005163245
GCF_005163385
GCF_005163565
GCF_005163705
GCF_005163865
GCF_005164025
GCF_005164305
GCF_005164585
GCF_005164705
GCF_005164885
GCF_005165045
GCF_005165265
GCF_005165385
GCF_005222545
GCF_006364235
GCF_006740645
GCF_009664495
GCF_009738475
GCF_009738495
GCF_009832845
GCF_011290565
GCF_012572265
GCF_013306985
GCF_014191695
GCF_014191835
GCF_014192005
GCF_014192175
GCF_014218015
GCF_014495925
GCF_014495945
GCF_014495965
GCF_014495985
GCF_016126835
GCF_016549335
GCF_016549355
GCF_016549375
GCF_017132795
GCF_017638465
GCF_018140985
GCF_019342845
GCF_019342865
GCF_019342885
GCF_019342905
GCF_019342925
GCF_019342945
GCF_019342965
GCF_019342985
GCF_019343005
GCF_019343025
GCF_019343045
GCF_019343065
GCF_019343085
GCF_019448315
GCF_020826915
GCF_020826935
GCF_020826955
GCF_020826975
GCF_020826995
GCF_020827015
GCF_020827035
GCF_020827055
GCF_020827075
GCF_020827095
GCF_020827115
GCF_020827135
GCF_022494495
GCF_022869605
GCF_900474455
GCF_900474645
GCF_900474745
GCF_900474765
GCF_900474775
GCF_900474795
GCF_900474815
GCF_900474825
GCF_900474835
GCF_900474845
GCF_900474855
GCF_900474865
GCF_900474885
GCF_900474895
GCF_900474915
GCF_900474925
GCF_900474935
GCF_900474945
GCF_900474955
GCF_900474965
GCF_900474975
GCF_900474995
GCF_900475005
GCF_900475035
GCF_900475075
GCF_900475085
GCF_900475105
GCF_900475115
GCF_900475135
GCF_900475155
GCF_900475165
GCF_900475175
GCF_900475335
GCF_900475425
GCF_900475455
GCF_900475465
GCF_900475475
GCF_900475485
GCF_900475495
GCF_900475525
GCF_900475565
GCF_900475615
GCF_900475645
GCF_900475705
GCF_900475765
GCF_900475785
GCF_900475795
GCF_900475865
GCF_900475875
GCF_900475925
GCF_900475955
GCF_900475985
GCF_900476015
GCF_900608505
GCF_900619585
GCF_900619595
GCF_900619605
GCF_900619615
GCF_900619625
GCF_900636425
GCF_900636485
GCF_900636725
GCF_901472475
GCF_901482645

## Sheet: Data_sets
Transposon library statistics
STRAIN	emm	condition	BioProject	study	Run	Transposon type	Reads aligned	Percent reads aligned	Density
MGAS2221	1	invasive infection	PRJNA494385	30667377	SRR8248607	Tn5	7367553	68.8	4.3
MGAS2221	1	invasive infection	PRJNA494385	30667377	SRR8248608	Tn5	6718919	70	4.3
MGAS27961	28	invasive infection	PRJNA494385	30667377	SRR8248609	Tn5	335685	6.8	4.8
MGAS27961	28	invasive infection	PRJNA494385	30667377	SRR8248610	Tn5	502863	0.5	5.7
MGAS2221	1	invasive infection	PRJNA494385	30667377	SRR8248611	Tn5	11868727	70	4.7
MGAS2221	1	invasive infection	PRJNA494385	30667377	SRR8248612	Tn5	11193843	67.6	4.7
MGAS27961	28	invasive infection	PRJNA494385	30667377	SRR8248613	Tn5	1775841	30.8	8.7
MGAS27961	28	invasive infection	PRJNA494385	30667377	SRR8248614	Tn5	1292744	31.8	8.1
MGAS2221	1	invasive infection	PRJNA494385	30667377	SRR8248615	Tn5	8375409	67.8	4.6
MGAS27961	28	invasive infection	PRJNA494385	30667377	SRR8248616	Tn5	1949716	30.4	8.9
MGAS27961	28	invasive infection	PRJNA494385	30667377	SRR8248617	Tn5	1617583	29.4	8.4
MGAS2221	1	invasive infection	PRJNA494385	30667377	SRR8248618	Tn5	11568533	67.5	4.7
MGAS2221	1	invasive infection	PRJNA494385	30667377	SRR8248619	Tn5	9200038	66.7	4.3
MGAS27961	28	invasive infection	PRJNA494385	30667377	SRR8248620	Tn5	526147	0.5	5.8
MGAS2221	1	invasive infection	PRJNA494385	30667377	SRR8248621	Tn5	7090018	69.5	4.2
MGAS27961	28	invasive infection	PRJNA494385	30667377	SRR8248622	Tn5	424945	0.5	4.3
5448	1	cell culture	PRJNA474949	30936502	SRR7281395	Himar1	9587054	95.1	27.2
5448	1	cell culture	PRJNA474949	30936502	SRR7281396	Himar1	8190778	94.5	22
5448	1	cell culture	PRJNA474949	30936502	SRR7281397	Himar1	6725287	95	18.9
5448	1	cell culture	PRJNA474949	30936502	SRR7281398	Himar1	5100311	93.3	24.3
5448	1	cell culture	PRJNA474949	30936502	SRR7281399	Himar1	7084924	94.6	25.6
5448	1	cell culture	PRJNA474949	30936502	SRR7281400	Himar1	6995948	93.4	20.3
5448	1	cell culture	PRJNA474949	30936502	SRR7281401	Himar1	6441834	94.9	17.3
5448	1	cell culture	PRJNA474949	30936502	SRR7281402	Himar1	7932234	95.5	22.7
5448	1	cell culture	PRJNA474949	30936502	SRR7281403	Himar1	8566475	92.8	29.4
5448	1	cell culture	PRJNA474949	30936502	SRR7281404	Himar1	9448882	93	31.3
5448	1	cell culture	PRJNA474949	30936502	SRR7281405	Himar1	6742001	93.7	24.1
5448	1	cell culture	PRJNA474949	30936502	SRR7281406	Himar1	8976442	95.9	28.6
5448	1	cell culture	PRJNA474949	30936502	SRR7281407	Himar1	8881437	95.6	27.3
5448	1	cell culture	PRJNA474949	30936502	SRR7281408	Himar1	7999095	95.1	28.4
5448	1	cell culture	PRJNA474949	30936502	SRR7281409	Himar1	11377654	94.7	29.2
5448	1	cell culture	PRJNA474949	30936502	SRR7281410	Himar1	12331987	94	29.1
5448	1	cell culture	PRJNA474949	30936502	SRR7281411	Himar1	9411667	95.4	26.9
5448	1	cell culture	PRJNA474949	30936502	SRR7281412	Himar1	11812621	94.1	21.3
5448	1	cell culture	PRJNA474949	30936502	SRR7281413	Himar1	4189254	95.6	22.8
5448	1	cell culture	PRJNA474949	30936502	SRR7281414	Himar1	8450737	95.9	24.7
5448	1	cell culture	PRJNA474949	30936502	SRR7281415	Himar1	8155152	94.1	25.7
5448	1	cell culture	PRJNA474949	30936502	SRR7281416	Himar1	5973966	94.5	26.3
5448	1	cell culture	PRJNA474949	30936502	SRR7281417	Himar1	8786891	91.5	29
5448	1	cell culture	PRJNA474949	30936502	SRR7281418	Himar1	7051738	94.4	26.2
5448	1	cell culture	PRJNA474949	30936502	SRR7281419	Himar1	7962669	93.4	26.7
5448	1	cell culture	PRJNA474949	30936502	SRR7281420	Himar1	9806090	93.9	27.8
MGAS27961	28	vaginal	PRJNA596540	32200972	SRR10735778	Tn5	2435440	59.5	1.2
MGAS27961	28	vaginal	PRJNA596540	32200972	SRR10735779	Tn5	1786865	62.4	1.2
MGAS27961	28	vaginal	PRJNA596540	32200972	SRR10735780	Tn5	2810291	66.1	0.8
MGAS27961	28	vaginal	PRJNA596540	32200972	SRR10735781	Tn5	2652388	67.7	0.9
MGAS27961	28	Input	PRJNA596540	32200972	SRR10735782	Tn5	4765728	36.9	9.8
MGAS27961	28	Input	PRJNA596540	32200972	SRR10735783	Tn5	4029552	36.9	9.7
MGAS27961	28	Input	PRJNA596540	32200972	SRR10735784	Tn5	4504183	44.1	10
MGAS27961	28	Input	PRJNA596540	32200972	SRR10735785	Tn5	3674567	43.1	9.5
MGAS27961	28	vaginal	PRJNA596540	32200972	SRR10735794	Tn5	4863342	62.8	0.8
MGAS27961	28	vaginal	PRJNA596540	32200972	SRR10735795	Tn5	3943385	62.5	0.5
MGAS27961	28	Input	PRJNA596540	32200972	SRR10735796	Tn5	5179541	42.4	10
MGAS27961	28	Input	PRJNA596540	32200972	SRR10735797	Tn5	4564745	44.3	10
5448	1	THY; single overnight passage\,37C	PRJNA280537	25996237	SRR14377996	Himar1	10453112	90.4	4.5
5448	1	THY; input library\,37C	PRJNA280537	25996237	SRR14377997	Himar1	8265825	75.3	4.6
5448	1	THY; three overnight passages\,37C	PRJNA280537	25996237	SRR14377998	Himar1	12749083	99.8	2.7
5448	1	THY; two overnight passages\,37C	PRJNA280537	25996237	SRR14377999	Himar1	9238792	95.6	2.6
5448	1	THY; single overnight passage\,37C	PRJNA280537	25996237	SRR14378000	Himar1	10344269	91.3	3.5
5448	1	THY; input library\,37C	PRJNA280537	25996237	SRR14378001	Himar1	9278868	69.4	4
5448	1	THY; three overnight passages\,37C	PRJNA280537	25996237	SRR14378002	Himar1	9924757	93.5	5.7
5448	1	THY; two overnight passages\,37C	PRJNA280537	25996237	SRR14378007	Himar1	11584067	83.3	37.2
NZ131	49	THY; three overnight passages\,37C	PRJNA280537	25996237	SRR14378008	Himar1	18017237	88.8	5.7
NZ131	49	THY; two overnight passages\,37C	PRJNA280537	25996237	SRR14378009	Himar1	6188225	65.6	25.1
NZ131	49	THY; single overnight passage\,37C	PRJNA280537	25996237	SRR14378010	Himar1	11440963	67.5	55.6
NZ131	49	THY; input library\,37C	PRJNA280537	25996237	SRR14378011	Himar1	880753	48.7	27.3
5448	1	THY; three overnight passages\,37C	PRJNA280537	25996237	SRR14378012	Himar1	10702204	97.2	7.4
5448	1	THY; two overnight passages\,37C	PRJNA280537	25996237	SRR14378013	Himar1	8619553	98	3.6
5448	1	THY; single overnight passage\,37C	PRJNA280537	25996237	SRR14378014	Himar1	12336730	94.8	14.7
5448	1	THY; input library\,37C	PRJNA280537	25996237	SRR14378015	Himar1	494449	5.7	3.5
5448	1	THY; three overnight passages\,37C	PRJNA280537	25996237	SRR14378016	Himar1	10679241	81.3	3.4
5448	1	THY; two overnight passages\,37C	PRJNA280537	25996237	SRR14378017	Himar1	9649511	88.7	4.4
5448	1	THY; single overnight passage\,37C	PRJNA280537	25996237	SRR14378018	Himar1	12070844	91.3	47
5448	1	THY; input library\,37C	PRJNA280537	25996237	SRR14378019	Himar1	3417539	27.7	29.2
MGAS27961	28	Necrotizin myositis	PRJNA494385	30667377	SRR7963338	Tn5	14791423	71	9.6
MGAS27961	28	Necrotizin myositis	PRJNA494385	30667377	SRR7963339	Tn5	17861958	70.5	10
MGAS27961	28	Necrotizin myositis	PRJNA494385	30667377	SRR7963340	Tn5	2015185	25.5	9
MGAS27961	28	Necrotizin myositis	PRJNA494385	30667377	SRR7963341	Tn5	2350672	25.9	9.2
MGAS27961	28	Necrotizin myositis	PRJNA494385	30667377	SRR7963342	Tn5	2119135	30.4	9.2
MGAS27961	28	Necrotizin myositis	PRJNA494385	30667377	SRR7963343	Tn5	1985164	25.9	8.8
MGAS2221	1	Necrotizin myositis	PRJNA494385	30667377	SRR7963344	Tn5	13614617	65.6	1.9
MGAS2221	1	Necrotizin myositis	PRJNA494385	30667377	SRR7963345	Tn5	13939521	69.7	0.9
MGAS27961	28	Necrotizin myositis	PRJNA494385	30667377	SRR7963346	Tn5	2555225	25.6	9.5
MGAS27961	28	Necrotizin myositis	PRJNA494385	30667377	SRR7963347	Tn5	3047889	26.3	9.7
MGAS2221	1	Necrotizin myositis	PRJNA494385	30667377	SRR7963348	Tn5	13113262	69.3	3.4
MGAS2221	1	Necrotizin myositis	PRJNA494385	30667377	SRR7963349	Tn5	9116828	69.8	2.1
MGAS2221	1	Necrotizin myositis	PRJNA494385	30667377	SRR7963350	Tn5	6433633	64.4	4.4
MGAS2221	1	Necrotizin myositis	PRJNA494385	30667377	SRR7963351	Tn5	7340547	64.5	4.5
MGAS2221	1	Necrotizin myositis	PRJNA494385	30667377	SRR7963352	Tn5	9687485	92	4.5
MGAS2221	1	Necrotizin myositis	PRJNA494385	30667377	SRR7963353	Tn5	6006247	64.5	4.4
MGAS2221	1	Necrotizin myositis	PRJNA494385	30667377	SRR7963354	Tn5	5191421	65.7	4.4
MGAS2221	1	Necrotizin myositis	PRJNA494385	30667377	SRR7963355	Tn5	6781219	63.9	4.5
MGAS2221	1	Necrotizin myositis	PRJNA494385	30667377	SRR7963356	Tn5	13010607	68.1	3.5
MGAS2221	1	Necrotizin myositis	PRJNA494385	30667377	SRR7963357	Tn5	11724994	69	3.6
MGAS27961	28	Necrotizin myositis	PRJNA494385	30667377	SRR7963358	Tn5	15520224	61.7	8
MGAS27961	28	Necrotizin myositis	PRJNA494385	30667377	SRR7963359	Tn5	15489912	65.4	8.8
MGAS27961	28	Necrotizin myositis	PRJNA494385	30667377	SRR7963360	Tn5	15057962	61.7	9.8
MGAS27961	28	Necrotizin myositis	PRJNA494385	30667377	SRR7963361	Tn5	14218428	62.9	10.2
5448	1	SKH1 mice subcutaneous model infection (neck)	PRJNA391181	28832676	SRR5800853	Himar1	9859292	90.1	12.5
5448	1	SKH1 mice subcutaneous model infection (neck)	PRJNA391181	28832676	SRR5800854	Himar1	8605358	95.2	7.6
5448	1	SKH1 mice subcutaneous model infection (neck)	PRJNA391181	28832676	SRR5800855	Himar1	10916840	97.8	16.9
5448	1	SKH1 mice subcutaneous model infection (neck)	PRJNA391181	28832676	SRR5800856	Himar1	8229223	98.4	3.2
5448	1	THY broth	PRJNA391181	28832676	SRR5800857	Himar1	9666560	98.4	11.2
5448	1	SKH1 mice subcutaneous model infection (neck)	PRJNA391181	28832676	SRR5800858	Himar1	10019384	95.2	19.6
5448	1	THY broth	PRJNA391181	28832676	SRR5800859	Himar1	11367299	97.6	16.2
5448	1	THY broth	PRJNA391181	28832676	SRR5800860	Himar1	10576328	97.5	18.8
5448	1	SKH1 mice subcutaneous model infection (neck)	PRJNA391181	28832676	SRR5800861	Himar1	6198357	85.1	1.9
5448	1	SKH1 mice subcutaneous model infection (neck)	PRJNA391181	28832676	SRR5800862	Himar1	4577500	97.3	0.5
5448	1	SKH1 mice subcutaneous model infection (neck)	PRJNA391181	28832676	SRR5800865	Himar1	7842175	76.2	1.5
5448	1	SKH1 mice subcutaneous model infection (neck)	PRJNA391181	28832676	SRR5800866	Himar1	5834725	59.9	1.6
5448	1	SKH1 mice subcutaneous model infection (neck)	PRJNA391181	28832676	SRR5800867	Himar1	6603445	76.8	3.6
5448	1	SKH1 mice subcutaneous model infection (neck)	PRJNA391181	28832676	SRR5800868	Himar1	6056157	73.7	3
